# Supplementary material for: Hypothalamus Regulates Anabolic Metabolism of Articular Cartilage Superficial Chondrocytes through PGE2 Skeletal Interoception
Source: Adv Sci (Weinh). 2025 Mar 26;12(19):2501039. doi: 10.1002/advs.202501039 (PMC12097074; doi:10.1002/advs.202501039)
Supplement: Supplementary file 3 — Supporting Information [file ADVS-12-2501039-s002.xlsx]

## Sheet: proteins_P
Protein Group	Protein ID	Accession	-10lgP	Coverage (%)	Coverage (%) Sample 1	Coverage (%) Sample 2	Area Sample 1	Area Sample 2	#Peptides	#Unique	#Spec Sample 1	#Spec Sample 2	PTM	Avg. Mass	Description
1	1	frag2|	338.59	100	97	92	9320000	592000000	69	69	19	220	Carbamidomethylation; Oxidation (M); Acetylation (N-term); Phosphorylation (STY)	9756	sp|frag2|

## Sheet: protein-peptides_P
Protein Group	Protein ID	Protein Accession	Peptide	Unique	-10lgP	Mass	Length	ppm	m/z	z	RT	Area Sample 1	Area Sample 2	Fraction	Scan	Source File	#Feature	#Feature Sample 1	#Feature Sample 2	Start	End	PTM	AScore	Found By
1	1	frag2|	R.TDYTGEPNTC(+57.02)QLGQER.E	Y	103.29	1867.8	16	-1.7	934.906	2	35.56		42900000	2	F2:10616	P-trypsin.raw	17	0	17	33	48	Carbamidomethylation	C10:Carbamidomethylation:1000.00	PEAKS DB
1	1	frag2|	D.PPGM(+15.99)EGFVNC(+57.02)QGTVPSLSVDSQGR.N	Y	88.37	2534.15	24	1.6	845.726	3	60.38		40500000	2	F2:21696	P-trypsin.raw	14	0	14	57	80	Oxidation (M); Carbamidomethylation	M4:Oxidation (M):1000.00;C10:Carbamidomethylation:1000.00	PEAKS DB
1	1	frag2|	G.M(+15.99)EGFVNC(+57.02)QGTVPSLSVDSQGR.N	Y	80.39	2283.03	21	3	762.018	3	58.65		120000	2	F2:20707	P-trypsin.raw	2	0	2	60	80	Oxidation (M); Carbamidomethylation	M1:Oxidation (M):1000.00;C7:Carbamidomethylation:1000.00	PEAKS DB
1	1	frag2|	D.PPGMEGFVNC(+57.02)QGTVPSLSVDSQGRNC(+57.02)STNDSPL	Y	79	3506.55	33	4.6	1169.86	3	73.37	240000		1	F1:26615	P-chymotrypsin.raw	1	1	0	57	89	Carbamidomethylation	C10:Carbamidomethylation:1000.00;C26:Carbamidomethylation:1000.00	PEAKS DB
1	1	frag2|	D.PPGMEGFVNC(+57.02)QGTVPSLSVDSQGR.N	Y	78.7	2518.16	24	1.4	840.394	3	69.62		1380000	2	F2:25490	P-trypsin.raw	5	0	5	57	80	Carbamidomethylation	C10:Carbamidomethylation:1000.00	PEAKS DB
1	1	frag2|	E.GFVNC(+57.02)QGTVPSLSVDSQGR.N	Y	77.74	2006.95	19	1	1004.48	2	56.66		133000	2	F2:19835	P-trypsin.raw	1	0	1	62	80	Carbamidomethylation	C5:Carbamidomethylation:1000.00	PEAKS DB
1	1	frag2|	R.EQELLC(+57.02)EDPPGMEGFVNC(+57.02)QGTVPSLSVDSQGR.N	Y	77.25	3534.57	32	2.5	884.652	4	81.8		972000	2	F2:30661	P-trypsin.raw	3	0	3	49	80	Carbamidomethylation	C6:Carbamidomethylation:1000.00;C18:Carbamidomethylation:1000.00	PEAKS DB
1	1	frag2|	K.TYGNGYSSNSNGR.T	Y	74.59	1375.58	13	-0.9	688.794	2	19.68		898000	2	F2:3628	P-trypsin.raw	1	0	1	20	32			PEAKS DB
1	1	frag2|	R.EQELLC(+57.02)EDPPGM(+15.99)EGFVNC(+57.02)QGTVPSLSVDSQGR.N	Y	70.56	3550.56	32	3.2	1184.53	3	76.2		235000	2	F2:28354	P-trypsin.raw	3	0	3	49	80	Carbamidomethylation; Oxidation (M)	C6:Carbamidomethylation:1000.00;M12:Oxidation (M):1000.00;C18:Carbamidomethylation:1000.00	PEAKS DB
1	1	frag2|	D.SQGRNC(+57.02)STNDSPL	Y	66.08	1434.62	13	2.6	718.317	2	23.7	166000		1	F1:5396	P-chymotrypsin.raw	1	1	0	77	89	Carbamidomethylation	C6:Carbamidomethylation:1000.00	PEAKS DB
1	1	frag2|	F.VNC(+57.02)QGTVPSLSVDSQGRN.C	Y	64.89	1916.9	18	4.4	959.462	2	42.12	369000		1	F1:13230	P-chymotrypsin.raw	2	2	0	64	81	Carbamidomethylation	C3:Carbamidomethylation:1000.00	PEAKS DB
1	1	frag2|	M.EGFVNC(+57.02)QGTVPSLSVDSQGR.N	Y	64.54	2135.99	20	4.9	713.008	3	59.37		1810000	2	F2:20975	P-trypsin.raw	3	0	3	61	80	Carbamidomethylation	C6:Carbamidomethylation:1000.00	PEAKS DB
1	1	frag2|	R.TDYTGEPNTC(+57.02)QLGQERE.Q	Y	64.33	1996.84	17	1.3	999.43	2	36.74		88500	2	F2:11116	P-trypsin.raw	1	0	1	33	49	Carbamidomethylation	C10:Carbamidomethylation:1000.00	PEAKS DB
1	1	frag2|	Y.TGEPNTC(+57.02)QLGQER.E	Y	64.02	1488.66	13	2.9	745.341	2	25.85		199000	2	F2:6358	P-trypsin.raw	1	0	1	36	48	Carbamidomethylation	C7:Carbamidomethylation:1000.00	PEAKS DB
1	1	frag2|	R.IAFQELLC(+57.02)LR.R	Y	63.16	1261.69	10	3.7	631.852	2	79.77		86500000	2	F2:29836	P-trypsin.raw	6	0	6	5	14	Carbamidomethylation	C8:Carbamidomethylation:1000.00	PEAKS DB
1	1	frag2|	E.PNTC(+57.02)QLGQER.E	Y	61.99	1201.55	10	-3	601.781	2	21.9		143000	2	F2:4606	P-trypsin.raw	1	0	1	39	48	Carbamidomethylation	C4:Carbamidomethylation:1000.00	PEAKS DB
1	1	frag2|	Y.GNGYSSNSNGRTDY.T	Y	59.99	1490.6	14	1.8	746.31	2	21.43	12600		1	F1:4405	P-chymotrypsin.raw	1	1	0	22	35			PEAKS DB
1	1	frag2|	N.C(+57.02)QGTVPSLSVDSQGR.N	Y	59.93	1589.75	15	2.5	795.883	2	41.15		3130000	2	F2:13011	P-trypsin.raw	3	0	3	66	80	Carbamidomethylation	C1:Carbamidomethylation:1000.00	PEAKS DB
1	1	frag2|	R.TDYTGEPNTC(+57.02)QLGQEREQELL.C	Y	58.7	2480.11	21	4.4	1241.07	2	57.69		761000	2	F2:20263	P-trypsin.raw	2	0	2	33	53	Carbamidomethylation	C10:Carbamidomethylation:1000.00	PEAKS DB
1	1	frag2|	C.QGTVPSLSVDSQGR.N	Y	57.76	1429.72	14	2.7	715.867	2	40.35		748000	2	F2:12675	P-trypsin.raw	1	0	1	67	80			PEAKS DB
1	1	frag2|	F.VNC(+57.02)QGTVPSLSVDSQGR.N	Y	56.42	1802.86	17	4.7	601.963	3	43.47	39600	288000	2	F2:14044	P-trypsin.raw	2	1	1	64	80	Carbamidomethylation	C3:Carbamidomethylation:1000.00	PEAKS DB
1	1	frag2|	R.NC(+57.02)STNDSPL	Y	56.18	1006.4	9	0.5	504.209	2	32	3830000	253000000	2	F2:9177	P-trypsin.raw	4	1	3	81	89	Carbamidomethylation	C2:Carbamidomethylation:1000.00	PEAKS DB
1	1	frag2|	T.DYTGEPNTC(+57.02)QLGQER.E	Y	55.89	1766.75	15	4.5	884.388	2	37.44		57000	2	F2:11428	P-trypsin.raw	1	0	1	34	48	Carbamidomethylation	C9:Carbamidomethylation:1000.00	PEAKS DB
1	1	frag2|	Y.TGEPNTC(+57.02)QLGQEREQELL.C	Y	53.52	2100.97	18	2.5	1051.5	2	49.88	188000		1	F1:16530	P-chymotrypsin.raw	1	1	0	36	53	Carbamidomethylation	C7:Carbamidomethylation:1000.00	PEAKS DB
1	1	frag2|	F.VNC(+57.02)QGTVPSLSVDSQGRNC(+57.02)STNDSPL	Y	52.74	2791.25	26	2.8	1396.64	2	55.24	950000		1	F1:18813	P-chymotrypsin.raw	1	1	0	64	89	Carbamidomethylation	C3:Carbamidomethylation:1000.00;C19:Carbamidomethylation:1000.00	PEAKS DB
1	1	frag2|	R.IAFQELLC(+57.02)LRR.S	Y	52.54	1417.79	11	-1.2	709.9	2	64.07		37400000	2	F2:23046	P-trypsin.raw	3	0	3	5	15	Carbamidomethylation	C8:Carbamidomethylation:1000.00	PEAKS DB
1	1	frag2|	R.TDYTGEPNTC(+57.02)QLGQEREQEL.L	Y	52.39	2367.03	20	1.5	1184.52	2	47.26		101000	2	F2:15674	P-trypsin.raw	1	0	1	33	52	Carbamidomethylation	C10:Carbamidomethylation:1000.00	PEAKS DB
1	1	frag2|	R.EQELLC(+57.02)EDPPGM(+15.99)EG.F	Y	50.84	1618.65	14	5	810.336	2	53.83		1800000	2	F2:18534	P-trypsin.raw	1	0	1	49	62	Carbamidomethylation; Oxidation (M)	C6:Carbamidomethylation:1000.00;M12:Oxidation (M):1000.00	PEAKS DB
1	1	frag2|	T.GEPNTC(+57.02)QLGQER.E	Y	50.77	1387.62	12	1.4	694.816	2	24.69		82600	2	F2:5844	P-trypsin.raw	1	0	1	37	48	Carbamidomethylation	C6:Carbamidomethylation:1000.00	PEAKS DB
1	1	frag2|	R.EQELLC(+57.02)EDPPGM(+15.99)EGFVN.C	Y	49.36	1978.83	17	2.5	990.424	2	70.87		3350000	2	F2:26188	P-trypsin.raw	4	0	4	49	65	Carbamidomethylation; Oxidation (M)	C6:Carbamidomethylation:1000.00;M12:Oxidation (M):1000.00	PEAKS DB
1	1	frag2|	D.PPGM(+15.99)EGFVNC(+57.02)QGTVPSLSVDSQGRNC(+57.02)STNDSPL	Y	49.23	3522.54	33	3.5	1175.19	3	67.08	1050000		1	F1:23888	P-chymotrypsin.raw	2	2	0	57	89	Oxidation (M); Carbamidomethylation	M4:Oxidation (M):1000.00;C10:Carbamidomethylation:1000.00;C26:Carbamidomethylation:1000.00	PEAKS DB
1	1	frag2|	N.GRTDYTGEPNTC(+57.02)QLGQER.E	Y	48.61	2080.92	18	1.6	1041.47	2	28.77		416000	2	F2:7647	P-trypsin.raw	1	0	1	31	48	Carbamidomethylation	C12:Carbamidomethylation:1000.00	PEAKS DB
1	1	frag2|	R.EQELLC(+57.02)EDPPGMEG.F	Y	48.03	1602.65	14	4.6	802.338	2	64.72		433000	2	F2:23332	P-trypsin.raw	1	0	1	49	62	Carbamidomethylation	C6:Carbamidomethylation:1000.00	PEAKS DB
1	1	frag2|	R.E(+42.01)QELLC(+57.02)EDPPGMEGFVNC(+57.02)QGTVPSLSVDSQGR.N	Y	47.94	3576.58	32	-0.4	895.152	4	75.25		0	2	F2:27955	P-trypsin.raw	0	0	0	49	80	Acetylation (N-term); Carbamidomethylation	E1:Acetylation (N-term):1000.00;C6:Carbamidomethylation:1000.00;C18:Carbamidomethylation:1000.00	PEAKS DB
1	1	frag2|	R.E(+42.01)QELLC(+57.02)EDPPGM(+15.99)EGFVNC(+57.02)QGTVPSLSVDSQGR.N	Y	47.39	3592.58	32	3.3	1198.54	3	71.73		8180000	2	F2:26377	P-trypsin.raw	5	0	5	49	80	Acetylation (N-term); Carbamidomethylation; Oxidation (M)	E1:Acetylation (N-term):1000.00;C6:Carbamidomethylation:1000.00;M12:Oxidation (M):1000.00;C18:Carbamidomethylation:1000.00	PEAKS DB
1	1	frag2|	R.TDYTGEPNTC(+57.02)QLG.Q	Y	47.28	1454.6	13	1.2	728.307	2	45.18		308000	2	F2:14770	P-trypsin.raw	1	0	1	33	45	Carbamidomethylation	C10:Carbamidomethylation:1000.00	PEAKS DB
1	1	frag2|	R.EQELLC(+57.02)EDPPGM(+15.99)EGFVNC(+57.02)QGTVPSLSVDSQGRN.C	Y	46.8	3664.61	33	0	1222.54	3	73.32		139000	2	F2:27109	P-trypsin.raw	1	0	1	49	81	Carbamidomethylation; Oxidation (M)	C6:Carbamidomethylation:1000.00;M12:Oxidation (M):1000.00;C18:Carbamidomethylation:1000.00	PEAKS DB
1	1	frag2|	R.EQELLC(+57.02)EDPPGMEGFVN.C	Y	46.73	1962.83	17	4.2	982.428	2	83.14		767000	2	F2:31170	P-trypsin.raw	3	0	3	49	65	Carbamidomethylation	C6:Carbamidomethylation:1000.00	PEAKS DB
1	1	frag2|	R.EQELLC(+57.02)EDPPGMEGF.V	Y	46.6	1749.72	15	4	875.872	2	82.36		49800	2	F2:30851	P-trypsin.raw	1	0	1	49	63	Carbamidomethylation	C6:Carbamidomethylation:1000.00	PEAKS DB
1	1	frag2|	R.EQELLC(+57.02)EDPPGM(+15.99)EGF.V	Y	46.34	1765.72	15	2.7	883.868	2	71.18		404000	2	F2:26151	P-trypsin.raw	1	0	1	49	63	Carbamidomethylation; Oxidation (M)	C6:Carbamidomethylation:1000.00;M12:Oxidation (M):1000.00	PEAKS DB
1	1	frag2|	L.C(+57.02)LRRSSSKTY.G	Y	45.97	1256.63	10	1	629.323	2	18.16	1430000		1	F1:3030	P-chymotrypsin.raw	2	2	0	12	21	Carbamidomethylation	C1:Carbamidomethylation:1000.00	PEAKS DB
1	1	frag2|	R.EQELLC(+57.02)EDPPGM(+15.99)EGFVNC(+57.02).Q	Y	45.84	2138.86	18	2.8	1070.44	2	72.32		655000	2	F2:26651	P-trypsin.raw	2	0	2	49	66	Carbamidomethylation; Oxidation (M)	C6:Carbamidomethylation:1000.00;M12:Oxidation (M):1000.00;C18:Carbamidomethylation:1000.00	PEAKS DB
1	1	frag2|	G.TVPSLSVDSQGR.N	Y	43.44	1244.64	12	2.3	623.327	2	38.19		1100000	2	F2:11846	P-trypsin.raw	1	0	1	69	80			PEAKS DB
1	1	frag2|	D.P(+42.01)PGM(+15.99)EGFVNC(+57.02)QGTVPSLSVDSQGR.N	Y	42.8	2576.16	24	2.5	859.731	3	52.43		1930000	2	F2:18088	P-trypsin.raw	3	0	3	57	80	Acetylation (N-term); Oxidation (M); Carbamidomethylation	P1:Acetylation (N-term):1000.00;M4:Oxidation (M):1000.00;C10:Carbamidomethylation:1000.00	PEAKS DB
1	1	frag2|	R.TDYTGEPNTC(+57.02)QLGQEREQELLC(+57.02)ED.P	Y	42.55	2884.21	24	3.7	1443.12	2	57.8		749000	2	F2:20295	P-trypsin.raw	1	0	1	33	56	Carbamidomethylation	C10:Carbamidomethylation:1000.00;C22:Carbamidomethylation:1000.00	PEAKS DB
1	1	frag2|	I.AFQELLC(+57.02)LRR.S	Y	42.52	1304.7	10	-0.6	653.358	2	64.07		57000	2	F2:23112	P-trypsin.raw	1	0	1	6	15	Carbamidomethylation	C7:Carbamidomethylation:1000.00	PEAKS DB
1	1	frag2|	R.TDYTGEPNTC(+57.02)QLGQ.E	Y	41.62	1582.66	14	2.1	792.337	2	44.83		188000	2	F2:14606	P-trypsin.raw	1	0	1	33	46	Carbamidomethylation	C10:Carbamidomethylation:1000.00	PEAKS DB
1	1	frag2|	R.EQELLC(+57.02)EDPPGMEGFVNC(+57.02).Q	Y	41.51	2122.86	18	-2.6	1062.44	2	83.95		38700	2	F2:31539	P-trypsin.raw	1	0	1	49	66	Carbamidomethylation	C6:Carbamidomethylation:1000.00;C18:Carbamidomethylation:1000.00	PEAKS DB
1	1	frag2|	G.FVNC(+57.02)QGTVPSLSVDSQGR.N	Y	41.31	1949.93	18	3.4	650.985	3	51.96		162000	2	F2:17814	P-trypsin.raw	1	0	1	63	80	Carbamidomethylation	C4:Carbamidomethylation:1000.00	PEAKS DB
1	1	frag2|	R.EQELLC(+57.02)EDPPGM(+15.99)E.G	Y	41.26	1561.63	13	3.1	781.823	2	54.65		52500	2	F2:18944	P-trypsin.raw	1	0	1	49	61	Carbamidomethylation; Oxidation (M)	C6:Carbamidomethylation:1000.00;M12:Oxidation (M):1000.00	PEAKS DB
1	1	frag2|	R.EQELLC(+57.02)EDPPGM(+15.99)EGFVNC(+57.02)Q.G	Y	40.69	2266.92	19	1.7	1134.47	2	69.84		292000	2	F2:25596	P-trypsin.raw	2	0	2	49	67	Carbamidomethylation; Oxidation (M)	C6:Carbamidomethylation:1000.00;M12:Oxidation (M):1000.00;C18:Carbamidomethylation:1000.00	PEAKS DB
1	1	frag2|	N.TC(+57.02)QLGQER.E	Y	39.43	990.455	8	-0.6	496.235	2	19.99		646000	2	F2:3747	P-trypsin.raw	1	0	1	41	48	Carbamidomethylation	C2:Carbamidomethylation:1000.00	PEAKS DB
1	1	frag2|	D.YTGEPNTC(+57.02)QLGQER.E	Y	39.29	1651.73	14	2.6	826.872	2	30.41		3030000	2	F2:8641	P-trypsin.raw	1	0	1	35	48	Carbamidomethylation	C8:Carbamidomethylation:1000.00	PEAKS DB
1	1	frag2|	R.EQELLC(+57.02)EDPPGMEGFVNC(+57.02)Q.G	Y	39.23	2250.92	19	2.9	1126.47	2	81.45		19800	2	F2:30500	P-trypsin.raw	1	0	1	49	67	Carbamidomethylation	C6:Carbamidomethylation:1000.00;C18:Carbamidomethylation:1000.00	PEAKS DB
1	1	frag2|	R.EQELLC(+57.02)EDPPGM(+15.99)EGFVNC(+57.02)QGT(+79.97)VPSLSVDSQGR.N	Y	39.08	3630.53	32	1.7	1211.19	3	65.12		0	2	F2:23560	P-trypsin.raw	0	0	0	49	80	Carbamidomethylation; Oxidation (M); Phosphorylation (STY)	C6:Carbamidomethylation:1000.00;M12:Oxidation (M):1000.00;C18:Carbamidomethylation:1000.00;T21:Phosphorylation (STY):22.45	PEAKS DB
1	1	frag2|	R.EQELLC(+57.02)EDPPGM(+15.99).E	Y	38.8	1432.59	12	3.3	717.302	2	55.16		192000	2	F2:19184	P-trypsin.raw	1	0	1	49	60	Carbamidomethylation; Oxidation (M)	C6:Carbamidomethylation:1000.00;M12:Oxidation (M):1000.00	PEAKS DB
1	1	frag2|	P.GMEGFVNC(+57.02)QGTVPSLSVDSQGR.N	Y	38.53	2324.05	22	2.9	775.694	3	47.71		111000	2	F2:15901	P-trypsin.raw	1	0	1	59	80	Carbamidomethylation	C8:Carbamidomethylation:1000.00	PEAKS DB
1	1	frag2|	L.LC(+57.02)LRRSSSKTY.G	Y	38.48	1369.71	11	2.5	685.866	2	21.24	139000		1	F1:4321	P-chymotrypsin.raw	1	1	0	11	21	Carbamidomethylation	C2:Carbamidomethylation:1000.00	PEAKS DB
1	1	frag2|	N.C(+57.02)STNDSPL	Y	38.43	892.36	8	0.5	447.187	2	32.19		1040000	2	F2:9165	P-trypsin.raw	1	0	1	82	89	Carbamidomethylation	C1:Carbamidomethylation:1000.00	PEAKS DB
1	1	frag2|	V.DSQGRNC(+57.02)STNDSPL	Y	37.1	1549.64	14	3.4	775.831	2	27.58	54400		1	F1:7081	P-chymotrypsin.raw	1	1	0	76	89	Carbamidomethylation	C7:Carbamidomethylation:1000.00	PEAKS DB
1	1	frag2|	R.TDYTGEPNTC(+57.02).Q	Y	37.03	1156.43	10	2	579.226	2	30		516000	2	F2:8195	P-trypsin.raw	1	0	1	33	42	Carbamidomethylation	C10:Carbamidomethylation:1000.00	PEAKS DB
1	1	frag2|	R.TDYTGEPNTC(+57.02)Q.L	Y	36.9	1284.49	11	3	643.256	2	29.25		177000	2	F2:7852	P-trypsin.raw	1	0	1	33	43	Carbamidomethylation	C10:Carbamidomethylation:1000.00	PEAKS DB
1	1	frag2|	A.FQELLC(+57.02)LR.R	Y	36.41	1077.56	8	1.3	539.79	2	58.14		293000	2	F2:20465	P-trypsin.raw	1	0	1	7	14	Carbamidomethylation	C6:Carbamidomethylation:1000.00	PEAKS DB
1	1	frag2|	G.EPNTC(+57.02)QLGQER.E	Y	35.83	1330.59	11	1.2	666.305	2	24.22		382000	2	F2:5617	P-trypsin.raw	1	0	1	38	48	Carbamidomethylation	C5:Carbamidomethylation:1000.00	PEAKS DB
1	1	frag2|	R.EQELLC(+57.02)EDPPGM(+15.99)EGFV.N	Y	35.36	1864.79	16	4.4	933.404	2	76.53		38600	2	F2:28500	P-trypsin.raw	1	0	1	49	64	Carbamidomethylation; Oxidation (M)	C6:Carbamidomethylation:1000.00;M12:Oxidation (M):1000.00	PEAKS DB
1	1	frag2|	R.EQELLC(+57.02)EDPPG.M	Y	35.29	1285.55	11	2.8	643.784	2	53.26		416000	2	F2:18299	P-trypsin.raw	1	0	1	49	59	Carbamidomethylation	C6:Carbamidomethylation:1000.00	PEAKS DB
1	1	frag2|	R.TDYTGEPNTC(+57.02)QLGQE.R	Y	35.28	1711.7	15	2	856.859	2	46.24		120000	2	F2:15224	P-trypsin.raw	1	0	1	33	47	Carbamidomethylation	C10:Carbamidomethylation:1000.00	PEAKS DB
1	1	frag2|	F.RIAFQELLC(+57.02)LR.R	Y	33.54	1417.79	11	2.7	473.604	3	64.79		3260000	2	F2:23511	P-trypsin.raw	1	0	1	4	14	Carbamidomethylation	C9:Carbamidomethylation:1000.00	PEAKS DB
1	1	frag2|	R.EQELLC(+57.02)EDPPGM(+15.99)EGFVNC(+57.02)QGTVPSL.S	Y	33.23	2821.22	25	4.3	941.419	3	86.21		47300	2	F2:32515	P-trypsin.raw	1	0	1	49	73	Carbamidomethylation; Oxidation (M)	C6:Carbamidomethylation:1000.00;M12:Oxidation (M):1000.00;C18:Carbamidomethylation:1000.00	PEAKS DB
1	1	frag2|	R.IAFQELLC(+57.02).L	Y	32.58	992.5	8	3.5	993.511	1	81.64		2150000	2	F2:30538	P-trypsin.raw	2	0	2	5	12	Carbamidomethylation	C8:Carbamidomethylation:1000.00	PEAKS DB
1	1	frag2|	R.TDYTGEPNT.C	Y	31.88	996.404	9	0.5	499.209	2	28.08		510000	2	F2:7353	P-trypsin.raw	1	0	1	33	41			PEAKS DB
1	1	frag2|	G.RNC(+57.02)STNDSPL	Y	29.22	1162.5	10	3.2	582.261	2	23.52	24400		1	F1:5324	P-chymotrypsin.raw	1	1	0	80	89	Carbamidomethylation	C3:Carbamidomethylation:1000.00	PEAKS DB
1	1	frag2|	V.PSLSVDSQGR.N	Y	29.21	1044.52	10	3.4	523.269	2	26.88		10200	2	F2:6819	P-trypsin.raw	1	0	1	71	80			PEAKS DB
1	1	frag2|	R.EQELLC(+57.02)ED.P	Y	27.31	1034.42	8	1.4	518.219	2	45.52		68300000	2	F2:14867	P-trypsin.raw	1	0	1	49	56	Carbamidomethylation	C6:Carbamidomethylation:1000.00	PEAKS DB
1	1	frag2|	T.D(+42.01)YTGEPNTC(+57.02)QLGQER.E	Y	24.56	1808.76	15	2.8	905.391	2	37.11		90500	2	F2:11264	P-trypsin.raw	1	0	1	34	48	Acetylation (N-term); Carbamidomethylation	D1:Acetylation (N-term):1000.00;C9:Carbamidomethylation:1000.00	PEAKS DB
1	1	frag2|	R.TDYTGEPN.T	Y	22.16	895.356	8	0.2	448.685	2	25.28		75600	2	F2:6109	P-trypsin.raw	1	0	1	33	40			PEAKS DB
1	1	frag2|	PDFRIAF.Q	Y	20.46	864.449	7	0.3	433.232	2	26.46	183000		1	F1:6577	P-chymotrypsin.raw	1	1	0	1	7			PEAKS DB
1	1	frag2|	S.LSVDSQGR.N	Y	19.81	860.435	8	-1.1	431.224	2	21.79		510000	2	F2:4608	P-trypsin.raw	1	0	1	73	80			PEAKS DB
1	1	frag2|	R.NC(+57.02)S(+79.97)TNDSPL	Y	19.01	1086.37	9	-3.8	544.19	2	32.98		397000	2	F2:9512	P-trypsin.raw	1	0	1	81	89	Carbamidomethylation; Phosphorylation (STY)	C2:Carbamidomethylation:1000.00;S3:Phosphorylation (STY):17.01	PEAKS DB
1	1	frag2|	P.SLSVDS(+79.97)QGR.N	Y	18.83	1027.43	9	-4.4	514.722	2	31.72		68700	2	F2:9018	P-trypsin.raw	1	0	1	72	80	Phosphorylation (STY)	S6:Phosphorylation (STY):19.16	PEAKS DB
1	1	frag2|	Y.TGEPNTC(+57.02)QLGQEREQELLC(+57.02)ED.P	Y	18.61	2505.07	21	3.9	836.035	3	50.93	650000		1	F1:16957	P-chymotrypsin.raw	1	1	0	36	56	Carbamidomethylation	C7:Carbamidomethylation:1000.00;C19:Carbamidomethylation:1000.00	PEAKS DB
1	1	frag2|	R.EQELLC(+57.02)EDPPGM.E	Y	17.13	1416.59	12	2.4	709.304	2	67.27		49500	2	F2:24475	P-trypsin.raw	1	0	1	49	60	Carbamidomethylation	C6:Carbamidomethylation:1000.00	PEAKS DB
1	1	frag2|	R.IAFQELL.C	Y	16.89	832.469	7	1.2	833.478	1	82.97		12400000	2	F2:31351	P-trypsin.raw	2	0	2	5	11			PEAKS DB
1	1	frag2|	C.STNDSPL	Y	16.42	732.329	7	0.9	733.337	1	30.84		4800000	2	F2:8796	P-trypsin.raw	2	0	2	83	89			PEAKS DB

## Sheet: proteins_P2
Protein Group	Protein ID	Accession	-10lgP	Coverage (%)	Coverage (%) Sample 1	Coverage (%) Sample 2	Area Sample 1	Area Sample 2	#Peptides	#Unique	#Spec Sample 1	#Spec Sample 2	PTM	Avg. Mass	Description
1	1	frag2|	438.25	100	100	97	24800000	1620000000	72	72	46	151	Carbamidomethylation; Oxidation (M); Acetylation (N-term); Phosphorylation (STY)	9756	sp|frag2|

## Sheet: protein-peptides_P2
Protein Group	Protein ID	Protein Accession	Peptide	Unique	-10lgP	Mass	Length	ppm	m/z	z	RT	Area Sample 1	Area Sample 2	Fraction	Scan	Source File	#Feature	#Feature Sample 1	#Feature Sample 2	Start	End	PTM	AScore	Found By
1	1	frag2|	D.PPGMEGFVNC(+57.02)QGTVPSLSVDSQGR.N	Y	136.58	2518.16	24	4	1260.09	2	68.02		14200000	2	F2:29765	P2-trypsin.raw	3	0	3	57	80	Carbamidomethylation	C10:Carbamidomethylation:1000.00	PEAKS DB
1	1	frag2|	D.PPGM(+15.99)EGFVNC(+57.02)QGTVPSLSVDSQGR.N	Y	120.61	2534.15	24	3.7	1268.09	2	60.21		53400000	2	F2:25748	P2-trypsin.raw	4	0	4	57	80	Oxidation (M); Carbamidomethylation	M4:Oxidation (M):1000.00;C10:Carbamidomethylation:1000.00	PEAKS DB
1	1	frag2|	R.EQELLC(+57.02)EDPPGMEGFVNC(+57.02)QGTVPSLSVDSQGR.N	Y	118.43	3534.57	32	1.1	1179.2	3	82.14		0	2	F2:36559	P2-trypsin.raw	0	0	0	49	80	Carbamidomethylation	C6:Carbamidomethylation:1000.00;C18:Carbamidomethylation:1000.00	PEAKS DB
1	1	frag2|	R.EQELLC(+57.02)EDPPGM(+15.99)EGFVNC(+57.02)QGTVPSLSVDSQGR.N	Y	116.35	3550.56	32	3.2	1184.53	3	79.01		12900000	2	F2:35355	P2-trypsin.raw	2	0	2	49	80	Carbamidomethylation; Oxidation (M)	C6:Carbamidomethylation:1000.00;M12:Oxidation (M):1000.00;C18:Carbamidomethylation:1000.00	PEAKS DB
1	1	frag2|	R.TDYTGEPNTC(+57.02)QLGQER.E	Y	114.16	1867.8	16	2.9	934.91	2	35.96		78200000	2	F2:12964	P2-trypsin.raw	12	0	12	33	48	Carbamidomethylation	C10:Carbamidomethylation:1000.00	PEAKS DB
1	1	frag2|	Y.TGEPNTC(+57.02)QLGQEREQELLC(+57.02)ED.P	Y	112.28	2505.07	21	4	1253.55	2	50.9	1520000		1	F1:17250	P2-chymotrypsin.raw	1	1	0	36	56	Carbamidomethylation	C7:Carbamidomethylation:1000.00;C19:Carbamidomethylation:1000.00	PEAKS DB
1	1	frag2|	R.TDYTGEPNTC(+57.02)QLGQEREQELLC(+57.02)ED.P	Y	108.12	2884.21	24	4.1	1443.12	2	57.68		10900000	2	F2:24438	P2-trypsin.raw	1	0	1	33	56	Carbamidomethylation	C10:Carbamidomethylation:1000.00;C22:Carbamidomethylation:1000.00	PEAKS DB
1	1	frag2|	N.GRTDYTGEPNTC(+57.02)QLGQER.E	Y	103.31	2080.92	18	2.5	1041.47	2	28.89		1180000	2	F2:9111	P2-trypsin.raw	1	0	1	31	48	Carbamidomethylation	C12:Carbamidomethylation:1000.00	PEAKS DB
1	1	frag2|	M.EGFVNC(+57.02)QGTVPSLSVDSQGR.N	Y	100.8	2135.99	20	2	1069	2	59.23		6420000	2	F2:25251	P2-trypsin.raw	2	0	2	61	80	Carbamidomethylation	C6:Carbamidomethylation:1000.00	PEAKS DB
1	1	frag2|	K.TYGNGYSSNSNGR.T	Y	87.84	1375.58	13	0.8	688.795	2	19.76		5510000	2	F2:4061	P2-trypsin.raw	1	0	1	20	32			PEAKS DB
1	1	frag2|	E.GFVNC(+57.02)QGTVPSLSVDSQGR.N	Y	86.01	2006.95	19	0.4	1004.48	2	56.54		431000	2	F2:23897	P2-trypsin.raw	1	0	1	62	80	Carbamidomethylation	C5:Carbamidomethylation:1000.00	PEAKS DB
1	1	frag2|	R.TDYTGEPNTC(+57.02)QLGQEREQELL.C	Y	84.59	2480.11	21	4.6	1241.07	2	57.56		473000	2	F2:24456	P2-trypsin.raw	1	0	1	33	53	Carbamidomethylation	C10:Carbamidomethylation:1000.00	PEAKS DB
1	1	frag2|	R.TDYTGEPNTC(+57.02)QLGQEREQELLC(+57.02)EDPPGM(+15.99)EGFVNC(+57.02)QGTVPSLSVDSQGR.N	Y	83.48	5400.35	48	4.4	1351.1	4	71.64		1440000	2	F2:31641	P2-trypsin.raw	1	0	1	33	80	Carbamidomethylation; Oxidation (M)	C10:Carbamidomethylation:1000.00;C22:Carbamidomethylation:1000.00;M28:Oxidation (M):1000.00;C34:Carbamidomethylation:1000.00	PEAKS DB
1	1	frag2|	R.T(+42.01)DYTGEPNTC(+57.02)QLGQER.E	Y	77.01	1909.81	16	3.2	955.916	2	37.27		1200000	2	F2:13613	P2-trypsin.raw	1	0	1	33	48	Acetylation (N-term); Carbamidomethylation	T1:Acetylation (N-term):1000.00;C10:Carbamidomethylation:1000.00	PEAKS DB
1	1	frag2|	D.SQGRNC(+57.02)STNDSPL	Y	74.08	1434.62	13	3	718.317	2	23.66	568000		1	F1:5413	P2-chymotrypsin.raw	1	1	0	77	89	Carbamidomethylation	C6:Carbamidomethylation:1000.00	PEAKS DB
1	1	frag2|	F.VNC(+57.02)QGTVPSLSVDSQGR.N	Y	72.29	1802.86	17	3.7	902.44	2	43.42		2230000	2	F2:16885	P2-trypsin.raw	2	0	2	64	80	Carbamidomethylation	C3:Carbamidomethylation:1000.00	PEAKS DB
1	1	frag2|	D.PPGM(+15.99)EGFVNC(+57.02)QGTVPSLSVDSQGRNC(+57.02)STNDSPL	Y	70.21	3522.54	33	4.6	1175.19	3	67.04	4550000		1	F1:24212	P2-chymotrypsin.raw	3	3	0	57	89	Oxidation (M); Carbamidomethylation	M4:Oxidation (M):1000.00;C10:Carbamidomethylation:1000.00;C26:Carbamidomethylation:1000.00	PEAKS DB
1	1	frag2|	N.C(+57.02)QGTVPSLSVDSQGR.N	Y	69.2	1589.75	15	2.8	795.883	2	41.09		4770000	2	F2:15661	P2-trypsin.raw	2	0	2	66	80	Carbamidomethylation	C1:Carbamidomethylation:1000.00	PEAKS DB
1	1	frag2|	F.VNC(+57.02)QGTVPSLSVDSQGRNC(+57.02)STNDSPL	Y	67.4	2791.25	26	3.3	1396.64	2	55.14	2710000		1	F1:19081	P2-chymotrypsin.raw	1	1	0	64	89	Carbamidomethylation	C3:Carbamidomethylation:1000.00;C19:Carbamidomethylation:1000.00	PEAKS DB
1	1	frag2|	R.EQELLC(+57.02)EDPPGM(+15.99)EG.F	Y	67.19	1618.65	14	2.3	810.334	2	53.8		1910000	2	F2:22412	P2-trypsin.raw	1	0	1	49	62	Carbamidomethylation; Oxidation (M)	C6:Carbamidomethylation:1000.00;M12:Oxidation (M):1000.00	PEAKS DB
1	1	frag2|	R.IAFQELLC(+57.02)LR.R	Y	65.71	1261.69	10	2	631.851	2	79.66		490000000	2	F2:35438	P2-trypsin.raw	3	0	3	5	14	Carbamidomethylation	C8:Carbamidomethylation:1000.00	PEAKS DB
1	1	frag2|	R.E(+42.01)QELLC(+57.02)EDPPGM(+15.99)EGFVNC(+57.02)QGTVPSLSVDSQGR.N	Y	65.66	3592.58	32	3	1198.54	3	65.96		17200000	2	F2:29008	P2-trypsin.raw	5	0	5	49	80	Acetylation (N-term); Carbamidomethylation; Oxidation (M)	E1:Acetylation (N-term):1000.00;C6:Carbamidomethylation:1000.00;M12:Oxidation (M):1000.00;C18:Carbamidomethylation:1000.00	PEAKS DB
1	1	frag2|	L.SVDSQGRNC(+57.02)STNDSPL	Y	65.36	1735.74	16	4.3	868.883	2	28.45	366000		1	F1:7552	P2-chymotrypsin.raw	1	1	0	74	89	Carbamidomethylation	C9:Carbamidomethylation:1000.00	PEAKS DB
1	1	frag2|	Y.TGEPNTC(+57.02)QLGQER.E	Y	64.76	1488.66	13	2.5	745.341	2	26.1		762000	2	F2:7579	P2-trypsin.raw	1	0	1	36	48	Carbamidomethylation	C7:Carbamidomethylation:1000.00	PEAKS DB
1	1	frag2|	E.PNTC(+57.02)QLGQER.E	Y	64.47	1201.55	10	-0.5	601.782	2	22.05		626000	2	F2:5379	P2-trypsin.raw	2	0	2	39	48	Carbamidomethylation	C4:Carbamidomethylation:1000.00	PEAKS DB
1	1	frag2|	G.FVNC(+57.02)QGTVPSLSVDSQGR.N	Y	64.24	1949.93	18	4.4	975.975	2	51.84		2630000	2	F2:21385	P2-trypsin.raw	2	0	2	63	80	Carbamidomethylation	C4:Carbamidomethylation:1000.00	PEAKS DB
1	1	frag2|	C.QGTVPSLSVDSQGR.N	Y	62.7	1429.72	14	2.2	715.867	2	40.19		1170000	2	F2:15212	P2-trypsin.raw	1	0	1	67	80			PEAKS DB
1	1	frag2|	R.TDYTGEPNTC(+57.02)QLGQ.E	Y	61.13	1582.66	14	0.6	792.336	2	44.86		319000	2	F2:17683	P2-trypsin.raw	1	0	1	33	46	Carbamidomethylation	C10:Carbamidomethylation:1000.00	PEAKS DB
1	1	frag2|	L.GQEREQELLC(+57.02)ED.P	Y	58.4	1504.65	12	3	753.333	2	34.54	1560000		1	F1:10220	P2-chymotrypsin.raw	1	1	0	45	56	Carbamidomethylation	C10:Carbamidomethylation:1000.00	PEAKS DB
1	1	frag2|	F.VNC(+57.02)QGTVPSLSVDSQGRN.C	Y	58.11	1916.9	18	3.4	639.976	3	42.12	621000		1	F1:13502	P2-chymotrypsin.raw	3	3	0	64	81	Carbamidomethylation	C3:Carbamidomethylation:1000.00	PEAKS DB
1	1	frag2|	R.NC(+57.02)STNDSPL	Y	57.86	1006.4	9	2.7	1007.41	1	32.05	5830000	589000000	2	F2:10843	P2-trypsin.raw	3	1	2	81	89	Carbamidomethylation	C2:Carbamidomethylation:1000.00	PEAKS DB
1	1	frag2|	R.S(+42.01)SSKTYGNGYSSNSNGR.T	Y	57.11	1806.78	17	0.6	904.396	2	19.54		187000	2	F2:3958	P2-trypsin.raw	1	0	1	16	32	Acetylation (N-term)	S1:Acetylation (N-term):1000.00	PEAKS DB
1	1	frag2|	R.EQELLC(+57.02)EDPPGM(+15.99)EGF.V	Y	57.05	1765.72	15	2.6	883.868	2	71.15		372000	2	F2:31364	P2-trypsin.raw	1	0	1	49	63	Carbamidomethylation; Oxidation (M)	C6:Carbamidomethylation:1000.00;M12:Oxidation (M):1000.00	PEAKS DB
1	1	frag2|	R.EQELLC(+57.02)EDPPGM(+15.99)EGFVN.C	Y	56.76	1978.83	17	-0.3	990.421	2	70.84		5400000	2	F2:31159	P2-trypsin.raw	2	0	2	49	65	Carbamidomethylation; Oxidation (M)	C6:Carbamidomethylation:1000.00;M12:Oxidation (M):1000.00	PEAKS DB
1	1	frag2|	Y.GNGYSSNSNGRTDY.T	Y	56.57	1490.6	14	3.8	746.311	2	21.47	22200		1	F1:4445	P2-chymotrypsin.raw	1	1	0	22	35			PEAKS DB
1	1	frag2|	R.IAFQELLC(+57.02)LRR.S	Y	55.32	1417.79	11	-0.6	709.9	2	63.81		33300000	2	F2:27682	P2-trypsin.raw	1	0	1	5	15	Carbamidomethylation	C8:Carbamidomethylation:1000.00	PEAKS DB
1	1	frag2|	F.RIAFQELLC(+57.02)LR.R	Y	54.27	1417.79	11	2.7	709.902	2	64.56		27600000	2	F2:28032	P2-trypsin.raw	2	0	2	4	14	Carbamidomethylation	C9:Carbamidomethylation:1000.00	PEAKS DB
1	1	frag2|	R.EQELLC(+57.02)EDPPGMEG.F	Y	53.66	1602.65	14	2.3	802.336	2	64.66		773000	2	F2:28102	P2-trypsin.raw	1	0	1	49	62	Carbamidomethylation	C6:Carbamidomethylation:1000.00	PEAKS DB
1	1	frag2|	Y.SSNSNGRTDYTGEPNTC(+57.02)QLGQEREQELL.C	Y	52.79	3182.42	28	4.2	1061.82	3	46.66	89400		1	F1:15419	P2-chymotrypsin.raw	1	1	0	26	53	Carbamidomethylation	C17:Carbamidomethylation:1000.00	PEAKS DB
1	1	frag2|	R.I(+42.01)AFQELLC(+57.02)LR.R	Y	52.45	1303.7	10	1.8	652.856	2	98.34		86100	2	F2:43676	P2-trypsin.raw	1	0	1	5	14	Acetylation (N-term); Carbamidomethylation	I1:Acetylation (N-term):1000.00;C8:Carbamidomethylation:1000.00	PEAKS DB
1	1	frag2|	Y.TGEPNTC(+57.02)QLGQEREQELL.C	Y	52	2100.97	18	-0.5	1051.49	2	49.87	146000		1	F1:16804	P2-chymotrypsin.raw	1	1	0	36	53	Carbamidomethylation	C7:Carbamidomethylation:1000.00	PEAKS DB
1	1	frag2|	G.EPNTC(+57.02)QLGQER.E	Y	49.76	1330.59	11	1.4	666.305	2	24.5		1520000	2	F2:6702	P2-trypsin.raw	1	0	1	38	48	Carbamidomethylation	C5:Carbamidomethylation:1000.00	PEAKS DB
1	1	frag2|	R.EQELLC(+57.02)EDPPGM(+15.99)EGFVNC(+57.02).Q	Y	49.06	2138.86	18	3.4	1070.44	2	72.33		960000	2	F2:31954	P2-trypsin.raw	1	0	1	49	66	Carbamidomethylation; Oxidation (M)	C6:Carbamidomethylation:1000.00;M12:Oxidation (M):1000.00;C18:Carbamidomethylation:1000.00	PEAKS DB
1	1	frag2|	G.RTDYTGEPNTC(+57.02)QLGQER.E	Y	48.96	2023.9	17	1.8	675.642	3	28.73		0	2	F2:9049	P2-trypsin.raw	0	0	0	32	48	Carbamidomethylation	C11:Carbamidomethylation:1000.00	PEAKS DB
1	1	frag2|	Q.GTVPSLSVDSQGRNC(+57.02)STNDSPL	Y	48.45	2290.05	22	3.6	1146.04	2	53.74	177000		1	F1:18492	P2-chymotrypsin.raw	1	1	0	68	89	Carbamidomethylation	C15:Carbamidomethylation:1000.00	PEAKS DB
1	1	frag2|	L.C(+57.02)LRRSSSKTY.G	Y	48.32	1256.63	10	0.3	629.322	2	18.1	4380000		1	F1:3002	P2-chymotrypsin.raw	2	2	0	12	21	Carbamidomethylation	C1:Carbamidomethylation:1000.00	PEAKS DB
1	1	frag2|	G.TVPSLSVDSQGR.N	Y	48.28	1244.64	12	3.2	623.327	2	38.02		2130000	2	F2:13998	P2-trypsin.raw	1	0	1	69	80			PEAKS DB
1	1	frag2|	Y.TGEPNTC(+57.02)QLGQEREQEL.L	Y	47.9	1987.89	17	3.9	994.956	2	38.49	32000		1	F1:11935	P2-chymotrypsin.raw	1	1	0	36	52	Carbamidomethylation	C7:Carbamidomethylation:1000.00	PEAKS DB
1	1	frag2|	F.VNC(+57.02)QGTVPSLSVDSQGRNC(+57.02)STND.S	Y	47.65	2494.08	23	3.4	832.37	3	43.15	467000		1	F1:13895	P2-chymotrypsin.raw	2	2	0	64	86	Carbamidomethylation	C3:Carbamidomethylation:1000.00;C19:Carbamidomethylation:1000.00	PEAKS DB
1	1	frag2|	D.P(+42.01)PGM(+15.99)EGFVNC(+57.02)QGTVPSLSVDSQGR.N	Y	45.18	2576.16	24	3	859.731	3	51.32		6670000	2	F2:21128	P2-trypsin.raw	4	0	4	57	80	Acetylation (N-term); Oxidation (M); Carbamidomethylation	P1:Acetylation (N-term):1000.00;M4:Oxidation (M):1000.00;C10:Carbamidomethylation:1000.00	PEAKS DB
1	1	frag2|	Q.GRNC(+57.02)STNDSPL	Y	45	1219.53	11	3.7	610.772	2	23.48	160000		1	F1:5346	P2-chymotrypsin.raw	1	1	0	79	89	Carbamidomethylation	C4:Carbamidomethylation:1000.00	PEAKS DB
1	1	frag2|	R.EQELLC(+57.02)EDPPGMEGFVNC(+57.02)QGTVPSLSVD.S	Y	44.09	3106.36	28	3.9	1036.46	3	96.79		212000	2	F2:42961	P2-trypsin.raw	1	0	1	49	76	Carbamidomethylation	C6:Carbamidomethylation:1000.00;C18:Carbamidomethylation:1000.00	PEAKS DB
1	1	frag2|	L.C(+57.02)LRRSSSKTYGNGY.S	Y	43.42	1647.78	14	2.8	824.899	2	19.56	123000		1	F1:3596	P2-chymotrypsin.raw	1	1	0	12	25	Carbamidomethylation	C1:Carbamidomethylation:1000.00	PEAKS DB
1	1	frag2|	L.LC(+57.02)LRRSSSKTY.G	Y	40.68	1369.71	11	3.2	685.866	2	21.26	393000		1	F1:4342	P2-chymotrypsin.raw	2	2	0	11	21	Carbamidomethylation	C2:Carbamidomethylation:1000.00	PEAKS DB
1	1	frag2|	F.VNC(+57.02)QGTVPSLSVD.S	Y	39.72	1374.64	13	5	688.333	2	57.51	266000		1	F1:20123	P2-chymotrypsin.raw	1	1	0	64	76	Carbamidomethylation	C3:Carbamidomethylation:1000.00	PEAKS DB
1	1	frag2|	I.AFQELLC(+57.02)LR.R	Y	36.83	1148.6	9	0.4	575.308	2	63.8		217000	2	F2:27674	P2-trypsin.raw	1	0	1	6	14	Carbamidomethylation	C7:Carbamidomethylation:1000.00	PEAKS DB
1	1	frag2|	E.R(+42.01)EQELLC(+57.02)EDPPGM(+15.99)EGFVNC(+57.02)QGT(+79.97)VPSLSVDSQGR.N	Y	35.74	3828.64	33	2.4	1277.22	3	86.41		0	2	F2:38457	P2-trypsin.raw	0	0	0	48	80	Acetylation (N-term); Carbamidomethylation; Oxidation (M); Phosphorylation (STY)	R1:Acetylation (N-term):1000.00;C7:Carbamidomethylation:1000.00;M13:Oxidation (M):1000.00;C19:Carbamidomethylation:1000.00;T22:Phosphorylation (STY):47.09	PEAKS DB
1	1	frag2|	PDFRIAFQELL.C	Y	35.58	1347.72	11	1.9	674.868	2	90.54	32900		1	F1:34270	P2-chymotrypsin.raw	1	1	0	1	11			PEAKS DB
1	1	frag2|	D.YTGEPNTC(+57.02)QLGQER.E	Y	35.22	1651.73	14	4.6	826.874	2	31.69		29800	2	F2:10743	P2-trypsin.raw	1	0	1	35	48	Carbamidomethylation	C8:Carbamidomethylation:1000.00	PEAKS DB
1	1	frag2|	A.FQELLC(+57.02)LR.R	Y	35.13	1077.56	8	2.1	539.79	2	57.92		984000	2	F2:24612	P2-trypsin.raw	1	0	1	7	14	Carbamidomethylation	C6:Carbamidomethylation:1000.00	PEAKS DB
1	1	frag2|	R.EQELLC(+57.02)EDPPGMEGFVNC(+57.02).Q	Y	33.77	2122.86	18	4.1	708.632	3	83.91		216000	2	F2:37350	P2-trypsin.raw	1	0	1	49	66	Carbamidomethylation	C6:Carbamidomethylation:1000.00;C18:Carbamidomethylation:1000.00	PEAKS DB
1	1	frag2|	R.EQELLC(+57.02)E.D	Y	33.44	919.396	7	-0.4	460.705	2	44.7		755000	2	F2:17605	P2-trypsin.raw	1	0	1	49	55	Carbamidomethylation	C6:Carbamidomethylation:1000.00	PEAKS DB
1	1	frag2|	D.PPGMEGFVNC(+57.02)QGTVPSLSVDSQGRNC(+57.02)STNDSPL	Y	32.76	3506.55	33	2.4	1169.86	3	73.64	86900		1	F1:27152	P2-chymotrypsin.raw	2	2	0	57	89	Carbamidomethylation	C10:Carbamidomethylation:1000.00;C26:Carbamidomethylation:1000.00	PEAKS DB
1	1	frag2|	G.RNC(+57.02)STNDSPL	Y	31.38	1162.5	10	3.9	582.261	2	23.45	78000		1	F1:5360	P2-chymotrypsin.raw	1	1	0	80	89	Carbamidomethylation	C3:Carbamidomethylation:1000.00	PEAKS DB
1	1	frag2|	Y.SSNSNGRTDYTGEPNT.C	Y	30.72	1698.71	16	1.4	850.362	2	22.09	80400		1	F1:4713	P2-chymotrypsin.raw	1	1	0	26	41			PEAKS DB
1	1	frag2|	Y.TGEPNTC(+57.02)QL.G	Y	30.33	1018.44	9	2.3	510.228	2	33.85	61800		1	F1:9948	P2-chymotrypsin.raw	1	1	0	36	44	Carbamidomethylation	C7:Carbamidomethylation:1000.00	PEAKS DB
1	1	frag2|	R.TDYTGEPNTC(+57.02).Q	Y	30.24	1156.43	10	1.9	579.226	2	30		456000	2	F2:9771	P2-trypsin.raw	1	0	1	33	42	Carbamidomethylation	C10:Carbamidomethylation:1000.00	PEAKS DB
1	1	frag2|	N.C(+57.02)QGTVPSLSVDSQGRNC(+57.02)STNDSPL	Y	30.18	2578.14	24	2.9	1290.08	2	54.06	105000		1	F1:18663	P2-chymotrypsin.raw	2	2	0	66	89	Carbamidomethylation	C1:Carbamidomethylation:1000.00;C17:Carbamidomethylation:1000.00	PEAKS DB
1	1	frag2|	C.QLGQEREQELL.C	Y	29.27	1341.69	11	4.3	671.855	2	41.58	95600		1	F1:13285	P2-chymotrypsin.raw	1	1	0	43	53			PEAKS DB
1	1	frag2|	R.IAFQELLC(+57.02).L	Y	29.26	992.5	8	3.2	497.259	2	81.58		3000000	2	F2:36241	P2-trypsin.raw	1	0	1	5	12	Carbamidomethylation	C8:Carbamidomethylation:1000.00	PEAKS DB
1	1	frag2|	S.LSVDSQGRNC(+57.02)STNDSPL	Y	27.51	1848.83	17	4.5	925.425	2	38.96	79400		1	F1:12161	P2-chymotrypsin.raw	1	1	0	73	89	Carbamidomethylation	C10:Carbamidomethylation:1000.00	PEAKS DB
1	1	frag2|	R.EQELLC(+57.02)ED.P	Y	27.07	1034.42	8	3.2	1035.43	1	46.28		236000000	2	F2:18766	P2-trypsin.raw	4	0	4	49	56	Carbamidomethylation	C6:Carbamidomethylation:1000.00	PEAKS DB
1	1	frag2|	C.QGTVPSLSVDSQGRNC(+57.02)STNDSPL	Y	26.9	2418.11	23	3	1210.06	2	53.67	27900		1	F1:18489	P2-chymotrypsin.raw	1	1	0	67	89	Carbamidomethylation	C16:Carbamidomethylation:1000.00	PEAKS DB
1	1	frag2|	D.PPGM(+15.99)EGFVNC(+57.02)QGTVPSL.S	Y	25.09	1804.81	17	4.3	903.417	2	70.63	37600		1	F1:25820	P2-chymotrypsin.raw	1	1	0	57	73	Oxidation (M); Carbamidomethylation	M4:Oxidation (M):1000.00;C10:Carbamidomethylation:1000.00	PEAKS DB
1	1	frag2|	T.GEPNTC(+57.02)QLGQER.E	Y	23.57	1387.62	12	2.2	694.816	2	24.96		505000	2	F2:7005	P2-trypsin.raw	1	0	1	37	48	Carbamidomethylation	C6:Carbamidomethylation:1000.00	PEAKS DB
1	1	frag2|	M.EGFVNC(+57.02)QGT(+79.97)VPSL.S	Y	23.36	1486.62	13	-2.6	744.313	2	84.45	132000		1	F1:31696	P2-chymotrypsin.raw	1	1	0	61	73	Carbamidomethylation; Phosphorylation (STY)	C6:Carbamidomethylation:1000.00;T9:Phosphorylation (STY):12.33	PEAKS DB
1	1	frag2|	M.EGFVNC(+57.02)QGTVPSLSVDSQGRNC(+57.02)STNDSPL	Y	22.97	3124.38	29	0.9	1042.47	3	66.93	31200		1	F1:24211	P2-chymotrypsin.raw	1	1	0	61	89	Carbamidomethylation	C6:Carbamidomethylation:1000.00;C22:Carbamidomethylation:1000.00	PEAKS DB
1	1	frag2|	Y.SSNSNGRTDYTGEPNTC(+57.02)QLGQEREQEL.L	Y	21.16	3069.33	27	-0.9	1024.12	3	38.11	0		1	F1:11771	P2-chymotrypsin.raw	0	0	0	26	52	Carbamidomethylation	C17:Carbamidomethylation:1000.00	PEAKS DB
1	1	frag2|	C.STNDSPL	Y	18.35	732.329	7	2.3	733.338	1	30.97		7150000	2	F2:10213	P2-trypsin.raw	1	0	1	83	89			PEAKS DB
1	1	frag2|	T.D(+42.01)YTGEPNTC(+57.02)QLGQER.E	Y	17.91	1808.76	15	1.8	905.391	2	36.96		248000	2	F2:13501	P2-trypsin.raw	1	0	1	34	48	Acetylation (N-term); Carbamidomethylation	D1:Acetylation (N-term):1000.00;C9:Carbamidomethylation:1000.00	PEAKS DB
1	1	frag2|	L.R(+42.01)RSSSKTY.G	Y	16.73	1025.53	8	4.9	513.773	2	36.24	12600		1	F1:10981	P2-chymotrypsin.raw	1	1	0	14	21	Acetylation (N-term)	R1:Acetylation (N-term):1000.00	PEAKS DB

## Sheet: proteins_P3
Protein Group	Protein ID	Accession	-10lgP	Coverage (%)	Coverage (%) Sample 1	Coverage (%) Sample 2	Area Sample 1	Area Sample 2	#Peptides	#Unique	#Spec Sample 1	#Spec Sample 2	PTM	Avg. Mass	Description
1	1	frag2|	473.16	100	100	97	25400000	4130000000	101	101	40	466	Carbamidomethylation; Oxidation (M); Acetylation (N-term); Phosphorylation (STY)	9756	sp|frag2|

## Sheet: protein-peptides_P3
Protein Group	Protein ID	Protein Accession	Peptide	Unique	-10lgP	Mass	Length	ppm	m/z	z	RT	Area Sample 1	Area Sample 2	Fraction	Scan	Source File	#Feature	#Feature Sample 1	#Feature Sample 2	Start	End	PTM	AScore	Found By
1	1	frag2|	R.EQELLC(+57.02)EDPPGM(+15.99)EGFVNC(+57.02)QGTVPSLSVDSQGR.N	Y	143.88	3550.56	32	3.3	1184.53	3	75.25		133000000	2	F2:28726	P3-trypsin.raw	13	0	13	49	80	Carbamidomethylation; Oxidation (M)	C6:Carbamidomethylation:1000.00;M12:Oxidation (M):1000.00;C18:Carbamidomethylation:1000.00	PEAKS DB
1	1	frag2|	D.PPGMEGFVNC(+57.02)QGTVPSLSVDSQGR.N	Y	135.22	2518.16	24	2.7	1260.09	2	67.83		32900000	2	F2:25745	P3-trypsin.raw	8	0	8	57	80	Carbamidomethylation	C10:Carbamidomethylation:1000.00	PEAKS DB
1	1	frag2|	D.PPGM(+15.99)EGFVNC(+57.02)QGTVPSLSVDSQGR.N	Y	120.93	2534.15	24	2.4	1268.09	2	60.12		364000000	2	F2:22459	P3-trypsin.raw	24	0	24	57	80	Oxidation (M); Carbamidomethylation	M4:Oxidation (M):1000.00;C10:Carbamidomethylation:1000.00	PEAKS DB
1	1	frag2|	R.TDYTGEPNTC(+57.02)QLGQER.E	Y	112.08	1867.8	16	4	934.911	2	36.43		122000000	2	F2:11396	P3-trypsin.raw	30	0	30	33	48	Carbamidomethylation	C10:Carbamidomethylation:1000.00	PEAKS DB
1	1	frag2|	G.M(+15.99)EGFVNC(+57.02)QGTVPSLSVDSQGR.N	Y	109.83	2283.03	21	3.1	1142.52	2	58.45		2020000	2	F2:21490	P3-trypsin.raw	2	0	2	60	80	Oxidation (M); Carbamidomethylation	M1:Oxidation (M):1000.00;C7:Carbamidomethylation:1000.00	PEAKS DB
1	1	frag2|	M.EGFVNC(+57.02)QGTVPSLSVDSQGR.N	Y	98.07	2135.99	20	4.8	1069.01	2	59.14		15000000	2	F2:21804	P3-trypsin.raw	4	0	4	61	80	Carbamidomethylation	C6:Carbamidomethylation:1000.00	PEAKS DB
1	1	frag2|	E.GFVNC(+57.02)QGTVPSLSVDSQGR.N	Y	96.48	2006.95	19	2.7	1004.48	2	56.5		2190000	2	F2:20602	P3-trypsin.raw	2	0	2	62	80	Carbamidomethylation	C5:Carbamidomethylation:1000.00	PEAKS DB
1	1	frag2|	G.FVNC(+57.02)QGTVPSLSVDSQGR.N	Y	89.04	1949.93	18	3.7	975.974	2	51.91		3620000	2	F2:18550	P3-trypsin.raw	2	0	2	63	80	Carbamidomethylation	C4:Carbamidomethylation:1000.00	PEAKS DB
1	1	frag2|	R.TDYTGEPNTC(+57.02)QLGQEREQELLC(+57.02)EDPPGM(+15.99)EGFVNC(+57.02)QGTVPSLSVDSQGR.N	Y	86.91	5400.35	48	2.8	1351.1	4	71.54		11100000	2	F2:27410	P3-trypsin.raw	2	0	2	33	80	Carbamidomethylation; Oxidation (M)	C10:Carbamidomethylation:1000.00;C22:Carbamidomethylation:1000.00;M28:Oxidation (M):1000.00;C34:Carbamidomethylation:1000.00	PEAKS DB
1	1	frag2|	T.DYTGEPNTC(+57.02)QLGQER.E	Y	86.52	1766.75	15	1	884.385	2	37.26		520000	2	F2:11748	P3-trypsin.raw	1	0	1	34	48	Carbamidomethylation	C9:Carbamidomethylation:1000.00	PEAKS DB
1	1	frag2|	R.EQELLC(+57.02)EDPPGMEGFVNC(+57.02)QGTVPSLSVDSQGR.N	Y	86.48	3534.57	32	0.7	707.922	5	81.78		8660000	2	F2:31962	P3-trypsin.raw	9	0	9	49	80	Carbamidomethylation	C6:Carbamidomethylation:1000.00;C18:Carbamidomethylation:1000.00	PEAKS DB
1	1	frag2|	R.TDYTGEPNTC(+57.02)QLGQERE.Q	Y	85.86	1996.84	17	0.7	999.43	2	36.53		414000	2	F2:11434	P3-trypsin.raw	1	0	1	33	49	Carbamidomethylation	C10:Carbamidomethylation:1000.00	PEAKS DB
1	1	frag2|	N.GRTDYTGEPNTC(+57.02)QLGQER.E	Y	85.51	2080.92	18	2.6	1041.47	2	28.71		2670000	2	F2:7879	P3-trypsin.raw	2	0	2	31	48	Carbamidomethylation	C12:Carbamidomethylation:1000.00	PEAKS DB
1	1	frag2|	R.TDYTGEPNTC(+57.02)QLGQEREQELL.C	Y	83.84	2480.11	21	3.5	1241.07	2	57.55		2300000	2	F2:21073	P3-trypsin.raw	2	0	2	33	53	Carbamidomethylation	C10:Carbamidomethylation:1000.00	PEAKS DB
1	1	frag2|	D.YTGEPNTC(+57.02)QLGQER.E	Y	83.73	1651.73	14	1	826.871	2	30.28		17200000	2	F2:8602	P3-trypsin.raw	2	0	2	35	48	Carbamidomethylation	C8:Carbamidomethylation:1000.00	PEAKS DB
1	1	frag2|	R.EQELLC(+57.02)EDPPGM(+15.99)EGFVNC(+57.02)QGTVPSLSVDSQGRN.C	Y	83.02	3664.61	33	2.4	1222.55	3	73.16		1720000	2	F2:28178	P3-trypsin.raw	2	0	2	49	81	Carbamidomethylation; Oxidation (M)	C6:Carbamidomethylation:1000.00;M12:Oxidation (M):1000.00;C18:Carbamidomethylation:1000.00	PEAKS DB
1	1	frag2|	R.T(+42.01)DYTGEPNTC(+57.02)QLGQER.E	Y	82.82	1909.81	16	-0.3	955.913	2	46.28		1130000	2	F2:15885	P3-trypsin.raw	3	0	3	33	48	Acetylation (N-term); Carbamidomethylation	T1:Acetylation (N-term):1000.00;C10:Carbamidomethylation:1000.00	PEAKS DB
1	1	frag2|	R.TDYTGEPNTC(+57.02)QLGQEREQELLC(+57.02)EDPPGMEGFVNC(+57.02)QGTVPSLSVDSQGR.N	Y	80.26	5384.36	48	3.7	1347.1	4	77.41		989000	2	F2:30054	P3-trypsin.raw	2	0	2	33	80	Carbamidomethylation	C10:Carbamidomethylation:1000.00;C22:Carbamidomethylation:1000.00;C34:Carbamidomethylation:1000.00	PEAKS DB
1	1	frag2|	G.MEGFVNC(+57.02)QGTVPSLSVDSQGR.N	Y	80.2	2267.03	21	2.7	1134.53	2	62.77		199000	2	F2:23502	P3-trypsin.raw	1	0	1	60	80	Carbamidomethylation	C7:Carbamidomethylation:1000.00	PEAKS DB
1	1	frag2|	P.GM(+15.99)EGFVNC(+57.02)QGTVPSLSVDSQGR.N	Y	79	2340.05	22	3.7	1171.04	2	58.31		154000	2	F2:21440	P3-trypsin.raw	1	0	1	59	80	Oxidation (M); Carbamidomethylation	M2:Oxidation (M):1000.00;C8:Carbamidomethylation:1000.00	PEAKS DB
1	1	frag2|	R.EQELLC(+57.02)EDPPGMEGFVNC(+57.02)QGTVPSLSVDSQGRN.C	Y	75.74	3648.61	33	3	1217.22	3	80.9		402000	2	F2:31583	P3-trypsin.raw	2	0	2	49	81	Carbamidomethylation	C6:Carbamidomethylation:1000.00;C18:Carbamidomethylation:1000.00	PEAKS DB
1	1	frag2|	R.TDYTGEPNTC(+57.02)QLGQEREQEL.L	Y	72.82	2367.03	20	4.8	1184.53	2	47.12		249000	2	F2:16265	P3-trypsin.raw	1	0	1	33	52	Carbamidomethylation	C10:Carbamidomethylation:1000.00	PEAKS DB
1	1	frag2|	F.VNC(+57.02)QGTVPSLSVDSQGR.N	Y	70.25	1802.86	17	3.8	902.44	2	43.27	61300	3110000	2	F2:14493	P3-trypsin.raw	3	1	2	64	80	Carbamidomethylation	C3:Carbamidomethylation:1000.00	PEAKS DB
1	1	frag2|	F.VNC(+57.02)QGTVPSLSVDSQGRNC(+57.02)STND.S	Y	67.92	2494.08	23	2.3	832.37	3	42.97	327000		1	F1:13331	P3-chymotrypsin.raw	1	1	0	64	86	Carbamidomethylation	C3:Carbamidomethylation:1000.00;C19:Carbamidomethylation:1000.00	PEAKS DB
1	1	frag2|	R.EQELLC(+57.02)EDPPGMEGFVN.C	Y	67.29	1962.83	17	3.4	982.428	2	82.52		3580000	2	F2:32252	P3-trypsin.raw	2	0	2	49	65	Carbamidomethylation	C6:Carbamidomethylation:1000.00	PEAKS DB
1	1	frag2|	R.IAFQELLC(+57.02)LR.R	Y	66.22	1261.69	10	4.4	631.853	2	87.88		1430000000	2	F2:34646	P3-trypsin.raw	10	0	10	5	14	Carbamidomethylation	C8:Carbamidomethylation:1000.00	PEAKS DB
1	1	frag2|	D.SQGRNC(+57.02)STNDSPL	Y	66.1	1434.62	13	2.3	718.317	2	23.66	337000		1	F1:5303	P3-chymotrypsin.raw	1	1	0	77	89	Carbamidomethylation	C6:Carbamidomethylation:1000.00	PEAKS DB
1	1	frag2|	C.QGTVPSLSVDSQGR.N	Y	66.08	1429.72	14	0.3	715.865	2	40.09		1720000	2	F2:13043	P3-trypsin.raw	1	0	1	67	80			PEAKS DB
1	1	frag2|	R.EQELLC(+57.02)EDPPGMEGFVNC(+57.02).Q	Y	65.88	2122.86	18	1.2	1062.44	2	83.93		1170000	2	F2:32936	P3-trypsin.raw	2	0	2	49	66	Carbamidomethylation	C6:Carbamidomethylation:1000.00;C18:Carbamidomethylation:1000.00	PEAKS DB
1	1	frag2|	R.TDYTGEPNTC(+57.02)QLGQEREQELLC(+57.02)ED.P	Y	65.46	2884.21	24	3.3	1443.12	2	57.65		22400000	2	F2:21328	P3-trypsin.raw	1	0	1	33	56	Carbamidomethylation	C10:Carbamidomethylation:1000.00;C22:Carbamidomethylation:1000.00	PEAKS DB
1	1	frag2|	F.VNC(+57.02)QGTVPSLSVDSQGRN.C	Y	65.2	1916.9	18	4.7	639.977	3	42.1	463000		1	F1:12982	P3-chymotrypsin.raw	2	2	0	64	81	Carbamidomethylation	C3:Carbamidomethylation:1000.00	PEAKS DB
1	1	frag2|	R.EQELLC(+57.02)EDPPGM(+15.99)EGF.V	Y	63.57	1765.72	15	1.8	883.868	2	71.02		810000	2	F2:27201	P3-trypsin.raw	1	0	1	49	63	Carbamidomethylation; Oxidation (M)	C6:Carbamidomethylation:1000.00;M12:Oxidation (M):1000.00	PEAKS DB
1	1	frag2|	E.PNTC(+57.02)QLGQER.E	Y	63.41	1201.55	10	-0.5	601.782	2	21.96		744000	2	F2:4717	P3-trypsin.raw	1	0	1	39	48	Carbamidomethylation	C4:Carbamidomethylation:1000.00	PEAKS DB
1	1	frag2|	R.EQELLC(+57.02)EDPPGMEGFVNC(+57.02)QGT(+79.97)VPS(+79.97)LSVDSQGR.N	Y	62.25	3694.5	32	-1.6	1232.51	3	73.99		90100	2	F2:28548	P3-trypsin.raw	1	0	1	49	80	Carbamidomethylation; Phosphorylation (STY)	C6:Carbamidomethylation:1000.00;C18:Carbamidomethylation:1000.00;T21:Phosphorylation (STY):17.91;S24:Phosphorylation (STY):26.31	PEAKS DB
1	1	frag2|	Y.TGEPNTC(+57.02)QLGQER.E	Y	61.76	1488.66	13	3.3	745.341	2	25.86		1300000	2	F2:6528	P3-trypsin.raw	1	0	1	36	48	Carbamidomethylation	C7:Carbamidomethylation:1000.00	PEAKS DB
1	1	frag2|	N.C(+57.02)QGTVPSLSVDSQGR.N	Y	61.7	1589.75	15	2.3	795.882	2	40.97		8650000	2	F2:13454	P3-trypsin.raw	2	0	2	66	80	Carbamidomethylation	C1:Carbamidomethylation:1000.00	PEAKS DB
1	1	frag2|	Y.TGEPNTC(+57.02)QLGQEREQELLC(+57.02)ED.P	Y	61.51	2505.07	21	4.7	836.036	3	50.87	4160000		1	F1:16588	P3-chymotrypsin.raw	2	2	0	36	56	Carbamidomethylation	C7:Carbamidomethylation:1000.00;C19:Carbamidomethylation:1000.00	PEAKS DB
1	1	frag2|	R.EQELLC(+57.02)EDPPGMEG.F	Y	61.06	1602.65	14	3	802.337	2	64.55		1030000	2	F2:24315	P3-trypsin.raw	1	0	1	49	62	Carbamidomethylation	C6:Carbamidomethylation:1000.00	PEAKS DB
1	1	frag2|	F.VNC(+57.02)QGTVPSLSVDSQGRNC(+57.02)STNDSPL	Y	60.1	2791.25	26	2.9	1396.64	2	55.18	1640000		1	F1:18427	P3-chymotrypsin.raw	3	3	0	64	89	Carbamidomethylation	C3:Carbamidomethylation:1000.00;C19:Carbamidomethylation:1000.00	PEAKS DB
1	1	frag2|	R.E(+42.01)QELLC(+57.02)EDPPGM(+15.99)EGFVNC(+57.02)QGTVPSLSVDSQGR.N	Y	59.87	3592.58	32	3.1	1198.54	3	65.68		56700000	2	F2:24815	P3-trypsin.raw	5	0	5	49	80	Acetylation (N-term); Carbamidomethylation; Oxidation (M)	E1:Acetylation (N-term):1000.00;C6:Carbamidomethylation:1000.00;M12:Oxidation (M):1000.00;C18:Carbamidomethylation:1000.00	PEAKS DB
1	1	frag2|	D.PPGMEGFVNC(+57.02)QGTVPSLSVDSQGRNC(+57.02)STNDSPL	Y	59.66	3506.55	33	3	1169.86	3	73.41	220000		1	F1:26167	P3-chymotrypsin.raw	1	1	0	57	89	Carbamidomethylation	C10:Carbamidomethylation:1000.00;C26:Carbamidomethylation:1000.00	PEAKS DB
1	1	frag2|	R.NC(+57.02)STNDSPL	Y	58.17	1006.4	9	0.5	504.209	2	31.84	7210000	583000000	2	F2:9665	P3-trypsin.raw	6	1	5	81	89	Carbamidomethylation	C2:Carbamidomethylation:1000.00	PEAKS DB
1	1	frag2|	G.TVPSLSVDSQGR.N	Y	58.08	1244.64	12	1.6	623.326	2	37.98		6760000	2	F2:12060	P3-trypsin.raw	1	0	1	69	80			PEAKS DB
1	1	frag2|	E.DPPGM(+15.99)EGFVNC(+57.02)QGTVPSLSVDSQGR.N	Y	56.58	2649.18	25	1.3	884.068	3	65.85		207000	2	F2:24900	P3-trypsin.raw	1	0	1	56	80	Oxidation (M); Carbamidomethylation	M5:Oxidation (M):1000.00;C11:Carbamidomethylation:1000.00	PEAKS DB
1	1	frag2|	R.IAFQELLC(+57.02)LRR.S	Y	55.4	1417.79	11	-0.1	473.603	3	63.73		292000000	2	F2:23881	P3-trypsin.raw	11	0	11	5	15	Carbamidomethylation	C8:Carbamidomethylation:1000.00	PEAKS DB
1	1	frag2|	R.EQELLC(+57.02)EDPPGMEGFVNC(+57.02)Q.G	Y	53.91	2250.92	19	3.8	1126.47	2	81.45		48100	2	F2:31837	P3-trypsin.raw	1	0	1	49	67	Carbamidomethylation	C6:Carbamidomethylation:1000.00;C18:Carbamidomethylation:1000.00	PEAKS DB
1	1	frag2|	T.GEPNTC(+57.02)QLGQER.E	Y	53.7	1387.62	12	0.2	694.815	2	24.7		699000	2	F2:5990	P3-trypsin.raw	1	0	1	37	48	Carbamidomethylation	C6:Carbamidomethylation:1000.00	PEAKS DB
1	1	frag2|	G.EPNTC(+57.02)QLGQER.E	Y	52.56	1330.59	11	0.5	666.304	2	24.27		2090000	2	F2:5792	P3-trypsin.raw	1	0	1	38	48	Carbamidomethylation	C5:Carbamidomethylation:1000.00	PEAKS DB
1	1	frag2|	D.PPGM(+15.99)EGFVNC(+57.02)QGTVPSLSVDSQGRNC(+57.02)STNDSPL	Y	52.43	3522.54	33	4.8	881.648	4	67.12	868000		1	F1:23511	P3-chymotrypsin.raw	1	1	0	57	89	Oxidation (M); Carbamidomethylation	M4:Oxidation (M):1000.00;C10:Carbamidomethylation:1000.00;C26:Carbamidomethylation:1000.00	PEAKS DB
1	1	frag2|	R.TDYTGEPNTC(+57.02)QLGQE.R	Y	52.3	1711.7	15	1.1	856.858	2	46.07		467000	2	F2:15780	P3-trypsin.raw	1	0	1	33	47	Carbamidomethylation	C10:Carbamidomethylation:1000.00	PEAKS DB
1	1	frag2|	L.LC(+57.02)LRRSSSKTY.G	Y	52.26	1369.71	11	3.2	685.866	2	21.2	343000		1	F1:4248	P3-chymotrypsin.raw	2	2	0	11	21	Carbamidomethylation	C2:Carbamidomethylation:1000.00	PEAKS DB
1	1	frag2|	G.RNC(+57.02)STNDSPL	Y	52.25	1162.5	10	2.3	582.26	2	23.43	47500		1	F1:5220	P3-chymotrypsin.raw	1	1	0	80	89	Carbamidomethylation	C3:Carbamidomethylation:1000.00	PEAKS DB
1	1	frag2|	C.EDPPGMEGFVNC(+57.02)QGTVPSLSVDSQGR.N	Y	51.41	2762.23	26	4.2	921.754	3	72.42		50000	2	F2:27856	P3-trypsin.raw	1	0	1	55	80	Carbamidomethylation	C12:Carbamidomethylation:1000.00	PEAKS DB
1	1	frag2|	R.T(+42.01)DYTGEPNTC(+57.02)QLGQEREQELLC(+57.02)EDPPGM(+15.99)EGFVNC(+57.02)QGTVPSLSVDSQGR.N	Y	50.84	5442.37	48	2.8	1361.6	4	65.12		6780000	2	F2:24912	P3-trypsin.raw	4	0	4	33	80	Acetylation (N-term); Carbamidomethylation; Oxidation (M)	T1:Acetylation (N-term):1000.00;C10:Carbamidomethylation:1000.00;C22:Carbamidomethylation:1000.00;M28:Oxidation (M):1000.00;C34:Carbamidomethylation:1000.00	PEAKS DB
1	1	frag2|	R.TDYTGEPNTC(+57.02)QLGQ.E	Y	50.27	1582.66	14	1.1	792.337	2	44.73		747000	2	F2:15133	P3-trypsin.raw	1	0	1	33	46	Carbamidomethylation	C10:Carbamidomethylation:1000.00	PEAKS DB
1	1	frag2|	L.C(+57.02)LRRSSSKTY.G	Y	50.07	1256.63	10	0.3	629.322	2	18.13	3290000		1	F1:2975	P3-chymotrypsin.raw	2	2	0	12	21	Carbamidomethylation	C1:Carbamidomethylation:1000.00	PEAKS DB
1	1	frag2|	R.EQELLC(+57.02)EDPPGM(+15.99).E	Y	50.01	1432.59	12	4.4	717.303	2	55.13		829000	2	F2:19967	P3-trypsin.raw	1	0	1	49	60	Carbamidomethylation; Oxidation (M)	C6:Carbamidomethylation:1000.00;M12:Oxidation (M):1000.00	PEAKS DB
1	1	frag2|	R.EQELLC(+57.02)EDPPGM(+15.99)EGFVNC(+57.02)QGT(+79.97)VPSLSVDSQGR.N	Y	49.71	3630.53	32	-0.6	1211.18	3	65.72		394000	2	F2:24829	P3-trypsin.raw	2	0	2	49	80	Carbamidomethylation; Oxidation (M); Phosphorylation (STY)	C6:Carbamidomethylation:1000.00;M12:Oxidation (M):1000.00;C18:Carbamidomethylation:1000.00;T21:Phosphorylation (STY):38.16	PEAKS DB
1	1	frag2|	L.GQEREQELLC(+57.02)ED.P	Y	49.54	1504.65	12	3	753.333	2	34.53	1900000		1	F1:9885	P3-chymotrypsin.raw	2	2	0	45	56	Carbamidomethylation	C10:Carbamidomethylation:1000.00	PEAKS DB
1	1	frag2|	D.P(+42.01)PGM(+15.99)EGFVNC(+57.02)QGTVPSLSVDSQGR.N	Y	49.16	2576.16	24	2.5	1289.09	2	57.51		23100000	2	F2:21105	P3-trypsin.raw	7	0	7	57	80	Acetylation (N-term); Oxidation (M); Carbamidomethylation	P1:Acetylation (N-term):1000.00;M4:Oxidation (M):1000.00;C10:Carbamidomethylation:1000.00	PEAKS DB
1	1	frag2|	F.RIAFQELLC(+57.02)LR.R	Y	49.02	1417.79	11	2.1	709.902	2	64.38		90800000	2	F2:24367	P3-trypsin.raw	2	0	2	4	14	Carbamidomethylation	C9:Carbamidomethylation:1000.00	PEAKS DB
1	1	frag2|	A.FQELLC(+57.02)LR.R	Y	48.73	1077.56	8	-0.6	539.789	2	77.71		2780000	2	F2:30188	P3-trypsin.raw	2	0	2	7	14	Carbamidomethylation	C6:Carbamidomethylation:1000.00	PEAKS DB
1	1	frag2|	I.AFQELLC(+57.02)LRR.S	Y	48.31	1304.7	10	1.1	653.359	2	63.73		493000	2	F2:23951	P3-trypsin.raw	1	0	1	6	15	Carbamidomethylation	C7:Carbamidomethylation:1000.00	PEAKS DB
1	1	frag2|	Y.GNGYSSNSNGRTDY.T	Y	48.28	1490.6	14	3.3	746.311	2	21.37	15400		1	F1:4335	P3-chymotrypsin.raw	1	1	0	22	35			PEAKS DB
1	1	frag2|	R.TDYTGEPNTC(+57.02)QL.G	Y	47.56	1397.58	12	3.7	699.798	2	47.77		1180000	2	F2:16551	P3-trypsin.raw	1	0	1	33	44	Carbamidomethylation	C10:Carbamidomethylation:1000.00	PEAKS DB
1	1	frag2|	R.EQELLC(+57.02)EDPPGMEGFVNC(+57.02)QGTVPSLSVD.S	Y	47.08	3106.36	28	2	1036.46	3	96.79		420000	2	F2:38450	P3-trypsin.raw	1	0	1	49	76	Carbamidomethylation	C6:Carbamidomethylation:1000.00;C18:Carbamidomethylation:1000.00	PEAKS DB
1	1	frag2|	Q.GTVPSLSVDSQGR.N	Y	46.99	1301.66	13	1.3	651.837	2	39.83		8090000	2	F2:12908	P3-trypsin.raw	1	0	1	68	80			PEAKS DB
1	1	frag2|	R.EQELLC(+57.02)EDPPGM(+15.99)EGFVN.C	Y	46.26	1978.83	17	-0.4	990.421	2	70.72		7070000	2	F2:27228	P3-trypsin.raw	3	0	3	49	65	Carbamidomethylation; Oxidation (M)	C6:Carbamidomethylation:1000.00;M12:Oxidation (M):1000.00	PEAKS DB
1	1	frag2|	R.TDYTGEPNTC(+57.02)Q.L	Y	46.19	1284.49	11	0.7	643.254	2	29.15		746000	2	F2:8090	P3-trypsin.raw	1	0	1	33	43	Carbamidomethylation	C10:Carbamidomethylation:1000.00	PEAKS DB
1	1	frag2|	R.TDYTGEPNT(+79.97)C(+57.02)QLGQERE.Q	Y	45.42	2076.81	17	4.5	1039.42	2	35.45		459000	2	F2:10987	P3-trypsin.raw	1	0	1	33	49	Phosphorylation (STY); Carbamidomethylation	T9:Phosphorylation (STY):87.95;C10:Carbamidomethylation:1000.00	PEAKS DB
1	1	frag2|	N.TC(+57.02)QLGQEREQELLC(+57.02)EDPPGM(+15.99)EGFVNC(+57.02)QGTVPSLSVDSQGR.N	Y	44.84	4523.01	40	4	1131.76	4	67.27		109000	2	F2:25532	P3-trypsin.raw	1	0	1	41	80	Carbamidomethylation; Oxidation (M)	C2:Carbamidomethylation:1000.00;C14:Carbamidomethylation:1000.00;M20:Oxidation (M):1000.00;C26:Carbamidomethylation:1000.00	PEAKS DB
1	1	frag2|	R.EQELLC(+57.02)EDPPGMEGF.V	Y	44.46	1749.72	15	4.9	875.873	2	82.29		174000	2	F2:32174	P3-trypsin.raw	1	0	1	49	63	Carbamidomethylation	C6:Carbamidomethylation:1000.00	PEAKS DB
1	1	frag2|	P.GMEGFVNC(+57.02)QGTVPSLSVDSQGR.N	Y	44.29	2324.05	22	4.1	775.695	3	47.57		608000	2	F2:16477	P3-trypsin.raw	1	0	1	59	80	Carbamidomethylation	C8:Carbamidomethylation:1000.00	PEAKS DB
1	1	frag2|	Y.TGEPNTC(+57.02)QLGQEREQEL.L	Y	43.03	1987.89	17	2.8	994.955	2	38.44	59300		1	F1:11491	P3-chymotrypsin.raw	1	1	0	36	52	Carbamidomethylation	C7:Carbamidomethylation:1000.00	PEAKS DB
1	1	frag2|	R.S(+42.01)SSKTYGNGYSSNSNGRTDYTGEPNTC(+57.02)QLGQER.E	Y	42.9	3656.57	33	-2.9	1219.86	3	35.84		0	2	F2:11144	P3-trypsin.raw	0	0	0	16	48	Acetylation (N-term); Carbamidomethylation	S1:Acetylation (N-term):1000.00;C27:Carbamidomethylation:1000.00	PEAKS DB
1	1	frag2|	Q.GRNC(+57.02)STNDSPL	Y	42.62	1219.53	11	2.4	610.771	2	23.51	221000		1	F1:5247	P3-chymotrypsin.raw	1	1	0	79	89	Carbamidomethylation	C4:Carbamidomethylation:1000.00	PEAKS DB
1	1	frag2|	R.EQELLC(+57.02)ED.P	Y	42.56	1034.42	8	1.9	1035.43	1	45.37		810000000	2	F2:15436	P3-trypsin.raw	12	0	12	49	56	Carbamidomethylation	C6:Carbamidomethylation:1000.00	PEAKS DB
1	1	frag2|	R.EQELLC(+57.02)EDPPGM(+15.99)EG.F	Y	42.06	1618.65	14	1.3	810.333	2	53.8		4370000	2	F2:19327	P3-trypsin.raw	1	0	1	49	62	Carbamidomethylation; Oxidation (M)	C6:Carbamidomethylation:1000.00;M12:Oxidation (M):1000.00	PEAKS DB
1	1	frag2|	R.TDYTGEPNTC(+57.02)QLG.Q	Y	40.5	1454.6	13	2.6	728.308	2	45.06		1940000	2	F2:15272	P3-trypsin.raw	1	0	1	33	45	Carbamidomethylation	C10:Carbamidomethylation:1000.00	PEAKS DB
1	1	frag2|	R.EQELLC(+57.02)EDPPGM(+15.99)E.G	Y	40.44	1561.63	13	3.1	781.823	2	54.56		428000	2	F2:19721	P3-trypsin.raw	1	0	1	49	61	Carbamidomethylation; Oxidation (M)	C6:Carbamidomethylation:1000.00;M12:Oxidation (M):1000.00	PEAKS DB
1	1	frag2|	N.C(+57.02)STNDSPL	Y	40.38	892.36	8	-0.1	447.187	2	32.02		2540000	2	F2:9428	P3-trypsin.raw	1	0	1	82	89	Carbamidomethylation	C1:Carbamidomethylation:1000.00	PEAKS DB
1	1	frag2|	I.AFQELLC(+57.02)LR.R	Y	39.8	1148.6	9	0.5	575.308	2	63.69		228000	2	F2:23901	P3-trypsin.raw	1	0	1	6	14	Carbamidomethylation	C7:Carbamidomethylation:1000.00	PEAKS DB
1	1	frag2|	R.EQELLC(+57.02)EDPPGM(+15.99)EGFVNC(+57.02).Q	Y	39.46	2138.86	18	1.9	713.962	3	72.21		3750000	2	F2:27725	P3-trypsin.raw	2	0	2	49	66	Carbamidomethylation; Oxidation (M)	C6:Carbamidomethylation:1000.00;M12:Oxidation (M):1000.00;C18:Carbamidomethylation:1000.00	PEAKS DB
1	1	frag2|	R.TDYTGEPNTC(+57.02).Q	Y	39.12	1156.43	10	1.1	579.225	2	29.84		791000	2	F2:8419	P3-trypsin.raw	1	0	1	33	42	Carbamidomethylation	C10:Carbamidomethylation:1000.00	PEAKS DB
1	1	frag2|	N.TC(+57.02)QLGQER.E	Y	37.05	990.455	8	4.7	496.237	2	20.28		142000	2	F2:3833	P3-trypsin.raw	1	0	1	41	48	Carbamidomethylation	C2:Carbamidomethylation:1000.00	PEAKS DB
1	1	frag2|	PDFRIAFQELL.C	Y	36.25	1347.72	11	3.3	674.869	2	90.58	0		1	F1:33307	P3-chymotrypsin.raw	0	0	0	1	11			PEAKS DB
1	1	frag2|	R.TDYTGEPNT.C	Y	35.86	996.404	9	0.5	499.209	2	27.94		1690000	2	F2:7549	P3-trypsin.raw	1	0	1	33	41			PEAKS DB
1	1	frag2|	Y.TGEPNTC(+57.02)QL.G	Y	35.86	1018.44	9	3	510.228	2	33.87	107000		1	F1:9654	P3-chymotrypsin.raw	1	1	0	36	44	Carbamidomethylation	C7:Carbamidomethylation:1000.00	PEAKS DB
1	1	frag2|	S.SSKTYGNGYS(+79.97)SNSNGRTDYTGEPNTC(+57.02)QLGQEREQELLC(+57.02)EDPPGM(+15.99)EGFVNC(+57.02)QGTVPSLSVDSQGR.N	Y	35.69	7140.04	64	3.7	1429.02	5	73.91		0	2	F2:28532	P3-trypsin.raw	0	0	0	17	80	Phosphorylation (STY); Carbamidomethylation; Oxidation (M)	S10:Phosphorylation (STY):0.00;C26:Carbamidomethylation:1000.00;C38:Carbamidomethylation:1000.00;M44:Oxidation (M):1000.00;C50:Carbamidomethylation:1000.00	PEAKS DB
1	1	frag2|	S.LSVDSQGRNC(+57.02)STNDSPL	Y	34.78	1848.83	17	2.2	925.423	2	38.92	63500		1	F1:11712	P3-chymotrypsin.raw	1	1	0	73	89	Carbamidomethylation	C10:Carbamidomethylation:1000.00	PEAKS DB
1	1	frag2|	R.EQELLC(+57.02)E.D	Y	34.67	919.396	7	0.2	460.705	2	44.55		4410000	2	F2:15114	P3-trypsin.raw	2	0	2	49	55	Carbamidomethylation	C6:Carbamidomethylation:1000.00	PEAKS DB
1	1	frag2|	R.S(+42.01)SSKTYGNGYSSNSNGR.T	Y	34.23	1806.78	17	0	904.396	2	19.4		217000	2	F2:3503	P3-trypsin.raw	1	0	1	16	32	Acetylation (N-term)	S1:Acetylation (N-term):1000.00	PEAKS DB
1	1	frag2|	R.EQELLC(+57.02)EDPPG.M	Y	34	1285.55	11	2.4	643.784	2	53.21		2330000	2	F2:19068	P3-trypsin.raw	1	0	1	49	59	Carbamidomethylation	C6:Carbamidomethylation:1000.00	PEAKS DB
1	1	frag2|	R.EQELLC(+57.02)EDPPGM(+15.99)EGFVNC(+57.02)QGTVPSL.S	Y	33.37	2821.22	25	4.2	1411.63	2	86.29		1600000	2	F2:33929	P3-trypsin.raw	2	0	2	49	73	Carbamidomethylation; Oxidation (M)	C6:Carbamidomethylation:1000.00;M12:Oxidation (M):1000.00;C18:Carbamidomethylation:1000.00	PEAKS DB
1	1	frag2|	C.QLGQEREQELL.C	Y	32.39	1341.69	11	4	671.854	2	41.54	151000		1	F1:12743	P3-chymotrypsin.raw	1	1	0	43	53			PEAKS DB
1	1	frag2|	Q.GTVPSLSVDSQGRNC(+57.02)STNDSPL	Y	31.93	2290.05	22	2.9	1146.04	2	53.78	160000		1	F1:17835	P3-chymotrypsin.raw	1	1	0	68	89	Carbamidomethylation	C15:Carbamidomethylation:1000.00	PEAKS DB
1	1	frag2|	F.VNC(+57.02)QGTVPSLSVD.S	Y	31.62	1374.64	13	4.6	688.333	2	57.52	369000		1	F1:19423	P3-chymotrypsin.raw	1	1	0	64	76	Carbamidomethylation	C3:Carbamidomethylation:1000.00	PEAKS DB
1	1	frag2|	R.TDYTGEPNTC(+57.02)QLGQEREQELLC(+57.02)EDPPGM(+15.99)EG.F	Y	30.78	3468.44	30	4.8	1157.16	3	59.88		165000	2	F2:22195	P3-trypsin.raw	1	0	1	33	62	Carbamidomethylation; Oxidation (M)	C10:Carbamidomethylation:1000.00;C22:Carbamidomethylation:1000.00;M28:Oxidation (M):1000.00	PEAKS DB
1	1	frag2|	R.IAFQELLC(+57.02).L	Y	30.24	992.5	8	3.5	497.259	2	81.52		5460000	2	F2:32025	P3-trypsin.raw	1	0	1	5	12	Carbamidomethylation	C8:Carbamidomethylation:1000.00	PEAKS DB
1	1	frag2|	L.SVDSQGRNC(+57.02)STNDSPL	Y	30.2	1735.74	16	3.9	868.882	2	28.43	2660000		1	F1:7559	P3-chymotrypsin.raw	1	1	0	74	89	Carbamidomethylation	C9:Carbamidomethylation:1000.00	PEAKS DB
1	1	frag2|	R.EQELLC(+57.02)EDPPGM(+15.99)EGFVNC(+57.02)QGTVPSLSV.D	Y	29.64	3007.32	27	4.2	1003.45	3	89.54		43300	2	F2:35343	P3-trypsin.raw	1	0	1	49	75	Carbamidomethylation; Oxidation (M)	C6:Carbamidomethylation:1000.00;M12:Oxidation (M):1000.00;C18:Carbamidomethylation:1000.00	PEAKS DB
1	1	frag2|	R.EQELLC(+57.02)EDPPGM(+15.99)EGFVNC(+57.02)QGTVPSLSVD.S	Y	29.61	3122.35	28	3.6	1041.79	3	89.57		105000	2	F2:35341	P3-trypsin.raw	1	0	1	49	76	Carbamidomethylation; Oxidation (M)	C6:Carbamidomethylation:1000.00;M12:Oxidation (M):1000.00;C18:Carbamidomethylation:1000.00	PEAKS DB
1	1	frag2|	N.C(+57.02)QGTVPSLSVDSQGRNC(+57.02)STNDSPL	Y	29.14	2578.14	24	2.6	860.389	3	54.07	72700		1	F1:17978	P3-chymotrypsin.raw	1	1	0	66	89	Carbamidomethylation	C1:Carbamidomethylation:1000.00;C17:Carbamidomethylation:1000.00	PEAKS DB
1	1	frag2|	C.QLGQEREQEL.L	Y	26.77	1228.6	10	3.4	615.312	2	27.92	22000		1	F1:7182	P3-chymotrypsin.raw	1	1	0	43	52			PEAKS DB
1	1	frag2|	R.EQELLC(+57.02)EDPPGM(+15.99)EGFVNC(+57.02)QGTVP.S	Y	26.53	2621.11	23	4.1	874.714	3	76.89		57600	2	F2:29847	P3-trypsin.raw	1	0	1	49	71	Carbamidomethylation; Oxidation (M)	C6:Carbamidomethylation:1000.00;M12:Oxidation (M):1000.00;C18:Carbamidomethylation:1000.00	PEAKS DB
1	1	frag2|	Y.SSNSNGRTDYTGEPNT.C	Y	26.51	1698.71	16	1.9	850.363	2	22.03	30400		1	F1:4632	P3-chymotrypsin.raw	1	1	0	26	41			PEAKS DB
1	1	frag2|	R.TDYTGEPNTC(+57.02)QLGQEREQELLC(+57.02)E.D	Y	26.13	2769.19	23	3.8	924.073	3	57.16		423000	2	F2:20925	P3-trypsin.raw	1	0	1	33	55	Carbamidomethylation	C10:Carbamidomethylation:1000.00;C22:Carbamidomethylation:1000.00	PEAKS DB
1	1	frag2|	R.IAFQELLC(+57.02)L.R	Y	25.88	1105.58	9	1	553.8	2	98.27		99500	2	F2:39106	P3-trypsin.raw	1	0	1	5	13	Carbamidomethylation	C8:Carbamidomethylation:1000.00	PEAKS DB
1	1	frag2|	D.P(+42.01)PGMEGFVNC(+57.02)QGTVPSLSVDSQGR.N	Y	25.73	2560.17	24	0.3	854.397	3	69.98		81200	2	F2:26752	P3-trypsin.raw	1	0	1	57	80	Acetylation (N-term); Carbamidomethylation	P1:Acetylation (N-term):1000.00;C10:Carbamidomethylation:1000.00	PEAKS DB
1	1	frag2|	Y.TGEPNTC(+57.02)QLGQEREQELL.C	Y	23.92	2100.97	18	3.9	1051.5	2	49.79	282000		1	F1:16124	P3-chymotrypsin.raw	1	1	0	36	53	Carbamidomethylation	C7:Carbamidomethylation:1000.00	PEAKS DB
1	1	frag2|	R.TDYTGEPNTC(+57.02)QLGQEREQELLC(+57.02)EDPPGM(+15.99)EGFVN.C	Y	23.41	3828.62	33	2.5	1277.22	3	68.98		227000	2	F2:26291	P3-trypsin.raw	1	0	1	33	65	Carbamidomethylation; Oxidation (M)	C10:Carbamidomethylation:1000.00;C22:Carbamidomethylation:1000.00;M28:Oxidation (M):1000.00	PEAKS DB
1	1	frag2|	L.C(+57.02)LRRSSSKTYGNGY.S	Y	21.83	1647.78	14	1.2	824.898	2	19.54	71600		1	F1:3530	P3-chymotrypsin.raw	1	1	0	12	25	Carbamidomethylation	C1:Carbamidomethylation:1000.00	PEAKS DB
1	1	frag2|	R.NC(+57.02)ST(+79.97)NDSPL	Y	21.22	1086.37	9	-0.2	544.192	2	38.84		43300	2	F2:12454	P3-trypsin.raw	1	0	1	81	89	Carbamidomethylation; Phosphorylation (STY)	C2:Carbamidomethylation:1000.00;T4:Phosphorylation (STY):0.00	PEAKS DB
1	1	frag2|	C.QGTVPSLSVDSQGRNC(+57.02)STNDSPL	Y	20.77	2418.11	23	4.1	1210.07	2	70.31	4810		1	F1:24920	P3-chymotrypsin.raw	1	1	0	67	89	Carbamidomethylation	C16:Carbamidomethylation:1000.00	PEAKS DB
1	1	frag2|	R.EQELLC(+57.02)EDPPGM.E	Y	19.63	1416.59	12	2.1	709.304	2	67.08		116000	2	F2:25450	P3-trypsin.raw	1	0	1	49	60	Carbamidomethylation	C6:Carbamidomethylation:1000.00	PEAKS DB
1	1	frag2|	S.LSVDSQGR.N	Y	19.58	860.435	8	-0.2	431.225	2	21.81		396000	2	F2:4733	P3-trypsin.raw	1	0	1	73	80			PEAKS DB
1	1	frag2|	T.C(+57.02)(+42.01)QLGQER.E	Y	19.54	931.418	7	0.2	466.716	2	29.26		55500	2	F2:8180	P3-trypsin.raw	1	0	1	42	48	Carbamidomethylation; Acetylation (N-term)	C1:Carbamidomethylation:1000.00;C1:Acetylation (N-term):1000.00	PEAKS DB
1	1	frag2|	F.RIAFQELL.C	Y	19.31	988.571	8	2.8	495.294	2	63.56	17900		1	F1:22048	P3-chymotrypsin.raw	1	1	0	4	11			PEAKS DB
1	1	frag2|	L.C(+57.02)EDPPGM(+15.99)EGF.V	Y	17.76	1153.41	10	-0.2	577.71	2	42.84	56900		1	F1:13252	P3-chymotrypsin.raw	1	1	0	54	63	Carbamidomethylation; Oxidation (M)	C1:Carbamidomethylation:1000.00;M7:Oxidation (M):1000.00	PEAKS DB
1	1	frag2|	G.TVPSLSVDSQGRNC(+57.02)STNDSPL	Y	17.69	2233.03	21	4.1	1117.53	2	52.88	47500		1	F1:17401	P3-chymotrypsin.raw	1	1	0	69	89	Carbamidomethylation	C14:Carbamidomethylation:1000.00	PEAKS DB
1	1	frag2|	D.PPGM(+15.99)EGFVNC(+57.02)QGTVPSL.S	Y	17.67	1804.81	17	3.8	903.417	2	70.64	86200		1	F1:24986	P3-chymotrypsin.raw	1	1	0	57	73	Oxidation (M); Carbamidomethylation	M4:Oxidation (M):1000.00;C10:Carbamidomethylation:1000.00	PEAKS DB
1	1	frag2|	T.VPSLSVDSQGR.N	Y	17.14	1143.59	11	1.9	572.803	2	38.12		42700	2	F2:12162	P3-trypsin.raw	1	0	1	70	80			PEAKS DB
1	1	frag2|	G.RTDYTGEPNTC(+57.02)QLGQER.E	Y	17.1	2023.9	17	2.7	1012.96	2	33.45		279000	2	F2:10013	P3-trypsin.raw	2	0	2	32	48	Carbamidomethylation	C11:Carbamidomethylation:1000.00	PEAKS DB
